# Supplementary material for: A novel Borrelia species, intermediate between Lyme disease and relapsing fever groups, in neotropical passerine-associated ticks
Source: Sci Rep. 2020 Jun 30;10:10596. doi: 10.1038/s41598-020-66828-7 (PMC7327063; doi:10.1038/s41598-020-66828-7)
Supplement: Supplementary file 3 — Table S1. [file 41598_2020_66828_MOESM3_ESM.xlsx]

## Sheet: Feuil1
Tick species		Locality (# on Figure 1)	Locality name (sampling date)	Ecological habitats	Hosts	Tick stage	n ticks examined	n Borrelia-positive ticks (%) / hosts on which Borrelia-positive ticks were collected (n)
1-	Amblyomma longirostre (Koch, 1844)	#1	Montsinéry, Bagne des Annamites (2014)	Degraded forest	McConnell's flycatcher (Mionectes macconnelli)	Larvae	2	0
		#2	A - Macouria, lotissement Maillard (2012)	Degraded forest	Woodcreeper (Glyphoryncus spirurus) and Blue-backed Manakin (Chiroxiphia pareola)	Larvae	18	2 (11%) / Woodcreeper (2)
			B - Macouria, lotissement Maillard (2013)	Degraded forest	Woodcreeper (Glyphoryncus spirurus)	Larvae	3	0
			C - Macouria, lotissement Maillard (2014)	Degraded forest	Blue-backed Manakin (Chiroxiphia pareola) and Crimson-hooded Manakin (Pipra aureola)	Larvae	6	0
		#3	Kourou, Montagne des Pères (2014)	Old-growth forests	Blue-backed Manakin (Chiroxiphia pareola) and Crimson-hooded Manakin (Pipra aureola)	Larvae and Nymph	12	0
		#4	Kourou, Montagne des Singes (2014)	Old-growth forests	Woodcreeper (Glyphoryncus spirurus), White-bearded Manakin (Manacus manacus), White-flanked Antwren (Myrmotherula axillaris) and Golden-headed Manakin (Pipra erythrocephala)	Larvae and Nymph	5	0
		#5	Rémire-Montjoly, Sentier du Rorota (2014)	Degraded forest	Woodcreeper (Glyphoryncus spirurus) and Blue-backed Manakin (Chiroxiphia pareola)	Larvae	21	0
		#6	Rémire-Montjoly, Mont Mahury (2016)	Degraded forest	Crimson-hooded Manakin (Pipra aureola), Barred Antshrike (Thamnophilus doliatus), Buff-throated Saltator (Saltator maximus), Silver-beaked Tanager (Ramphocelus carbo), Yellow-olive Flatbill (Tolmomyias sulphurescens), Straight-billed Woodcreeper (Dendroplex picus) and Golden-spangled Piculet (Picumnus exilis)	Larvae	20	3 (15%) / Silver-beaked Tanager (1) and Straight-billed Woodcreeper (2)
		#7	Matoury, Mont Paramana (2014)	Degraded forest	Crimson-hooded Manakin (Pipra aureola) and White-bearded Manakin (Manacus manacus)	Larvae and Nymph	13	0
		#8	Saint-Laurent-du-Maroni, Piste Voltaire (2013)	Old-growth forests	Grey-breasted Sabrewing (Campylopterus largipennis)	Larva	1	0
		#9	Matoury, PK7 (2012)	Peri-urban	White-bearded Manakin (Manacus manacus)	Larva	1	0
		#10	Montsinéry, Chemin de Risquetout (2014)	Old-growth forests	McConnell's flycatcher (Mionectes macconnelli) and White-necked Thrush (Turdus albicollis)	Larvae and Nymph	2	0
		#11	Saint-Laurent-du-Maroni, Saint-Jean (2013)	Degraded forest	McConnell's flycatcher (Mionectes macconnelli) and Woodcreeper (Glyphoryncus spirurus)	Larvae	3	0
		#12	Rémire-Montjoly, Vidal (2013)	Degraded forest	Woodcreeper (Glyphoryncus spirurus), Blue-backed Manakin (Chiroxiphia pareola) and Crimson-hooded Manakin (Pipra aureola)	Larvae and Nymph	19	2 (10.5%) / Woodcreeper (1) and Crimson-hooded Manakin (1)
		#13	Matoury, Mont Grand Matoury (2018)	Old-growth forests	Woodcreeper (Glyphoryncus spirurus), Blue-backed Manakin (Chiroxiphia pareola), Cocoa Thrush (Turdus fumigatus), Ferruginous-backed Antbird (Myrmeciza ferruginea), Chestnut-rumped Woodcreeper (Xiphorhynchus pardalotus) and Cinereous Antshrike (Thamnomanes caesius)	Larvae	18	0
		#14	A- Rémire-Montjoly, Mont Mahury (2014)	Degraded forest	Crimson-hooded Manakin (Pipra aureola)	Larvae	8	0
			B- Rémire-Montjoly, Mont Mahury (2018)	Degraded forest	Woodcreeper (Glyphoryncus spirurus), Black-headed Antbird (Percnostola rufifrons), Crimson-hooded Manakin (Pipra aureola), Blue-backed Manakin (Chiroxiphia pareola), Northern Slaty Antshrike (Thamnophilus punctatus), Ochre-bellied Flycatcher (Mionectes oleagineus) and Pale-breasted Thrush (Turdus leucomelas)	Larvae and Nymph	68	3 (4.5%) / Blue-backed Manakin (1) and Pale-breasted Thrush (2)
		#15	Tonate-Macouria, Matiti (2018)	Degraded forest	Woodcreeper (Glyphoryncus spirurus), Black-headed Antbird (Percnostola rufifrons) and White-throated Xenops (Xenops minutus)	Larvae	6	2 (33.3%) / Black-headed Antbird (1) and White-throated Xenops (1)
		#16	Monsinéry, Ile du Galion (2018)	Degraded forest	Woodcreeper (Glyphoryncus spirurus), Black-headed Antbird (Percnostola rufifrons) and Blue-black Grosbeak (Cyanocompsa cyanoides)	Larvae and Nymph	4	0
2-	A. geayi Neumann, 1899	#5	Rémire-Montjoly, Sentier du Rorota (2014)	Degraded forest	Woodcreeper (Glyphoryncus spirurus) and Crimson-hooded Manakin (Pipra aureola)	Larvae	1	0
		#6	Rémire-Montjoly, Mont Mahury (2016)	Degraded forest	Barred Antshrike (Thamnophilus doliatus) and Crimson-hooded Manakin (Pipra aureola)	Larvae	4	0
		#7	Matoury, Mont Paramana (2014)	Degraded forest	White-bearded Manakin (Manacus manacus)	Larva	1	0
		#8	Saint-Laurent-du-Maroni, Piste Voltaire (2013)	Old-growth forests	White-bearded Manakin (Manacus manacus) and White-necked Thrush (Turdus albicollis)	Larvae	2	0
		#14	A - Rémire-Montjoly, Sentier du Rorota (2014)	Degraded forest	Crimson-hooded Manakin (Pipra aureola)	Larvae	2	2 (100%) / Crimson-hooded Manakin (2)
			B - Rémire-Montjoly, Sentier du Rorota (2018)	Degraded forest	Woodcreeper (Glyphoryncus spirurus), Blue-backed Manakin (Chiroxiphia pareola), Chestnut-rumped Woodcreeper (Xiphorhynchus pardalotus) and Pale-breasted Thrush (Turdus leucomelas)	Larvae	30	6 (20%) / Woodcreeper (1), Blue-backed Manakin (1) and Pale-breasted Thrush (4)
		#13	Matoury, Mont Grand Matoury (2018)	Old-growth forests	Woodcreeper (Glyphoryncus spirurus), Bright-rumped Attila (Attila spadiceus), Black-headed Antbird (Percnostola rufifrons),White-bearded Manakin (Manacus manacus), Chestnut-rumped Woodcreeper (Xiphorhynchus pardalotus) and Cinereous Antshrike (Thamnomanes caesius)	Larvae	12	0
3-	A. varium Koch, 1844	#2	C - Macouria, lotissement Maillard (2014)	Degraded forest	Woodcreeper (Glyphoryncus spirurus)	Nymph	1	0
		#13	Matoury, Mont Grand Matoury (2018)	Old-growth forests	Woodcreeper (Glyphoryncus spirurus)	Larva	1	0
		#14	B - Rémire-Montjoly, Sentier du Rorota (2018)	Degraded forest	Woodcreeper (Glyphoryncus spirurus)	Larva	1	0
		#15	Tonate-Macouria, Matiti (2018)	Degraded forest	Woodcreeper (Glyphoryncus spirurus)	Larva	1	0
4-	A. cajennense sensus stricto (Fabricius, 1787)	#14	B - Rémire-Montjoly, Sentier du Rorota (2018)	Degraded forest	Pale-breasted Thrush (Turdus leucomelas) and Blue-backed Manakin (Chiroxiphia pareola)	Larva and Nymph	2	0
5-	A. calcaratum Neumann, 1899	#4	Kourou, Montagne des Singes (2014)	Old-growth forests	White-bearded Manakin (Manacus manacus)	Larva	1	0
6-	A. humerale Koch, 1844	#3	Kourou, Montagne des Pères (2014)	Old-growth forests	White-flanked Antwren (Myrmotherula axillaris)	Nymph	1	0
