# Supplementary material for: A novel Borrelia species, intermediate between Lyme disease and relapsing fever groups, in neotropical passerine-associated ticks
Source: Sci Rep. 2020 Jun 30;10:10596. doi: 10.1038/s41598-020-66828-7 (PMC7327063; doi:10.1038/s41598-020-66828-7)
Supplement: Supplementary file 4 — Table S3. [file 41598_2020_66828_MOESM4_ESM.xlsx]

## Sheet: Feuil1
Sequence	Size (bp)	Coverage	GenBank
Candidatus Borrelia mahuryensis A-FGy1
Chromosome	918.483	515.413	CP043682
Plasmid p1A-FGy1	42.459	393.21	CP043683
Plasmid p2A-FGy1	27.186	735.916	CP043684
Plasmid p3A-FGy1	25.747	3940.09	CP043685
Plasmid p4A-FGy1	21.951	1642.93	CP043686
Plasmid p5A-FGy1	21.815	661.968	CP043687
Plasmid p6A-FGy1	21.789	1843.09	CP043688
Plasmid p7A-FGy1	18.775	830.192	CP043689
Plasmid p8A-FGy1	17.174	317.946	CP043690
Plasmid p9A-FGy1	11.219	706.942	CP043691
Plasmid p10A-FGy1	10.999	1335.4	CP043692
Plasmid p11A-FGy1	9.905	1393.59	CP043693
Plasmid p12A-FGy1	8.769	1117.3	CP043694
Plasmid p13A-FGy1	8.255	1397.39	CP043695
Plasmid p14A-FGy1	7.784	876.513	CP043696
Plasmid p15A-FGy1	6.149	847.166	CP043697
Plasmid p16A-FGy1	6.148	1743.44	CP043698
Plasmid p17A-FGy1	4.157	2787.78	CP043699
Plasmid p18A-FGy1	4.087	1639.13	CP043700
Plasmid p19A-FGy1	3.34	667.99	CP043701
Plasmid p20A-FGy1	3.144	7854.36	CP043702
Plasmid p21A-FGy1	3.118	1947.38	CP043703
Plasmid p22A-FGy1	2.79	4688.99	CP043704
Plasmid p23A-FGy1	2.517	2052.96	CP043705
Plasmid p24A-FGy1	2.387	2215.4	CP043706
Plasmid p25A-FGy1	2.344	2108.29	CP043707
Plasmid p26A-FGy1	2.162	2841.64	CP043708
Plasmid p27A-FGy1	2.099	1379.75	CP043709
Plasmid p28A-FGy1	1.975	1781.4	CP043710
Plasmid p29A-FGy1	1.875	1332.41	CP043711
Plasmid p30A-FGy1	1.827	1626.07	CP043712
Plasmid p31A-FGy1	1.611	600.251	CP043713
Plasmid p32A-FGy1	1.502	1738.87	CP043714
Plasmid p33A-FGy1	1.423	1760.29	CP043715
Plasmid p34A-FGy1	1.395	6466.83	CP043716
Plasmid p35A-FGy1	1.38	644.928	CP043717
Plasmid p36A-FGy1	1.205	1499.74	CP043718
Plasmid p37A-FGy1	1.161	699.903	CP043719
Plasmid p38A-FGy1	1.138	4539.66	CP043720
Plasmid p39A-FGy1	1.042	1162.78	CP043721
Plasmid p40A-FGy1	1.021	622.136	CP043722
Plasmid p41A-FGy1	987	2706.91	CP043723
