# Supplementary material for: A novel Borrelia species, intermediate between Lyme disease and relapsing fever groups, in neotropical passerine-associated ticks
Source: Sci Rep. 2020 Jun 30;10:10596. doi: 10.1038/s41598-020-66828-7 (PMC7327063; doi:10.1038/s41598-020-66828-7)
Supplement: Supplementary file 5 — Table S4. [file 41598_2020_66828_MOESM5_ESM.xlsx]

## Sheet: Table S3
		Third Borrelia group			RF Borrelia group									LD Borrelia (Borreliella) group
Gene	Annotation	Borrelia A-FGy1	Borrelia turcica (GenBank assembly GCA_003606285.1)	Borrelia tachyglossi (Genbank assembly GCA_003606285.1)	Borrelia parkeri (GenBank assembly GCA_000512145.2)	Borrelia turicatae (GenBank assembly GCA_000012085.2)	Borrelia coriaceae (GenBank assembly GCA_000568755.1)	Borrelia hermsii (GenBank assembly GCA_001660005.1)	Borrelia anserina (GenBank assembly GCA_001936255.1)	Borrelia duttonii (GenBank assembly GCA_000019685.1)	Borrelia recurrentis (GenBank assembly GCA_000019705.1)	Borrelia crocidurae (GenBank assembly GCA_000259345.1)	Borrelia miyamotoi (GenBank assembly GCA_000445425.4)	Borrelia bavariensis (GenBank assembly GCA_003814425.1)	Borrelia garinii (GenBank assembly GCA_001922545.1)	Borrelia afzelii (GenBank assembly GCA_000304735.1)	Borrelia bissetti (GenBank assembly GCA_000222305.1)	Borrelia burgdorferi (GenBank assembly GCA_000008685.2)	Borrelia valaisiana (GenBank assembly GCA_000739475.1)	Borrelia chilensis (GenBank assembly GCA_000808095.1)
mtnN_1	5'-methylthioadenosine/S-adenosylhomocysteine nucleosidase	NewBorrelia_00484	Borrelia_turcica_IST7_00381	Candidatus_Borrelia_tachyglossi_00381	Borrelia_parkeri_HR1_00372	Borrelia_turicatae_91E135_00369	Borrelia_coriaceae_Co53_00392	Borrelia_hermsii_HS1_00368	Borrelia_anserina_Es_00364	Borrelia_duttonii_Ly_00378	Borrelia_recurrentis_A1_00394	Borrelia_crocidurae_str_Achema_00389	Borrelia_miyamotoi_LB_2001_00376	Borrelia_bavariensis_Pbi_00369	Borrelia_garinii_00481	Borrelia_afzelii_HLJ01_00400	Borrelia_bissetti_DN127_00367	Borrelia_burgdorferi_B31_00370	Borrelia_valaisiana_Tom4006_00368	Borrelia_chilensis_00367
cheB_1	Chemotaxis response regulator protein-glutamate methylesterase	NewBorrelia_00444	Borrelia_turcica_IST7_00423	Candidatus_Borrelia_tachyglossi_00422	Borrelia_parkeri_HR1_00411	Borrelia_turicatae_91E135_00409	Borrelia_coriaceae_Co53_00431	Borrelia_hermsii_HS1_00408	Borrelia_anserina_Es_00406	Borrelia_duttonii_Ly_00417	Borrelia_recurrentis_A1_00433	Borrelia_crocidurae_str_Achema_00430	Borrelia_miyamotoi_LB_2001_00419	Borrelia_bavariensis_Pbi_00412	Borrelia_garinii_00439	Borrelia_afzelii_HLJ01_00446	Borrelia_bissetti_DN127_00408	Borrelia_burgdorferi_B31_00411	Borrelia_valaisiana_Tom4006_00409	Borrelia_chilensis_00407
cheB_3	Chemotaxis response regulator protein-glutamate methylesterase	NewBorrelia_00289	Borrelia_turcica_IST7_00589	Candidatus_Borrelia_tachyglossi_00592	Borrelia_parkeri_HR1_00571	Borrelia_turicatae_91E135_00569	Borrelia_coriaceae_Co53_00602	Borrelia_hermsii_HS1_00570	Borrelia_anserina_Es_00565	Borrelia_duttonii_Ly_00575	Borrelia_recurrentis_A1_00590	Borrelia_crocidurae_str_Achema_00594	Borrelia_miyamotoi_LB_2001_00576	Borrelia_bavariensis_Pbi_00566	Borrelia_garinii_00285	Borrelia_afzelii_HLJ01_00611	Borrelia_bissetti_DN127_00561	Borrelia_burgdorferi_B31_00569	Borrelia_valaisiana_Tom4006_00561	Borrelia_chilensis_00560
pgi	Glucose-6-phosphate isomerase	NewBorrelia_00125	Borrelia_turcica_IST7_00758	Candidatus_Borrelia_tachyglossi_00764	Borrelia_parkeri_HR1_00741	Borrelia_turicatae_91E135_00739	Borrelia_coriaceae_Co53_00786	Borrelia_hermsii_HS1_00739	Borrelia_anserina_Es_00728	Borrelia_duttonii_Ly_00741	Borrelia_recurrentis_A1_00754	Borrelia_crocidurae_str_Achema_00771	Borrelia_miyamotoi_LB_2001_00740	Borrelia_bavariensis_Pbi_00736	Borrelia_garinii_00116	Borrelia_afzelii_HLJ01_00787	Borrelia_bissetti_DN127_00731	Borrelia_burgdorferi_B31_00739	Borrelia_valaisiana_Tom4006_00730	Borrelia_chilensis_00729
flgE	Flagellar hook protein FlgE	NewBorrelia_00569	Borrelia_turcica_IST7_00292	Candidatus_Borrelia_tachyglossi_00292	Borrelia_parkeri_HR1_00286	Borrelia_turicatae_91E135_00283	Borrelia_coriaceae_Co53_00294	Borrelia_hermsii_HS1_00282	Borrelia_anserina_Es_00277	Borrelia_duttonii_Ly_00294	Borrelia_recurrentis_A1_00307	Borrelia_crocidurae_str_Achema_00296	Borrelia_miyamotoi_LB_2001_00291	Borrelia_bavariensis_Pbi_00282	Borrelia_garinii_00569	Borrelia_afzelii_HLJ01_00302	Borrelia_bissetti_DN127_00280	Borrelia_burgdorferi_B31_00283	Borrelia_valaisiana_Tom4006_00280	Borrelia_chilensis_00280
flgG_1	Flagellar basal-body rod protein FlgG	NewBorrelia_00076	Borrelia_turcica_IST7_00807	Candidatus_Borrelia_tachyglossi_00813	Borrelia_parkeri_HR1_00789	Borrelia_turicatae_91E135_00786	Borrelia_coriaceae_Co53_00833	Borrelia_hermsii_HS1_00786	Borrelia_anserina_Es_00775	Borrelia_duttonii_Ly_00788	Borrelia_recurrentis_A1_00802	Borrelia_crocidurae_str_Achema_00819	Borrelia_miyamotoi_LB_2001_00787	Borrelia_bavariensis_Pbi_00782	Borrelia_garinii_00071	Borrelia_afzelii_HLJ01_00834	Borrelia_bissetti_DN127_00776	Borrelia_burgdorferi_B31_00784	Borrelia_valaisiana_Tom4006_00775	Borrelia_chilensis_00775
swrC	Swarming motility protein SwrC	NewBorrelia_00712	Borrelia_turcica_IST7_00144	Candidatus_Borrelia_tachyglossi_00142	Borrelia_parkeri_HR1_00139	Borrelia_turicatae_91E135_00139	Borrelia_coriaceae_Co53_00139	Borrelia_hermsii_HS1_00138	Borrelia_anserina_Es_00138	Borrelia_duttonii_Ly_00151	Borrelia_recurrentis_A1_00156	Borrelia_crocidurae_str_Achema_00147	Borrelia_miyamotoi_LB_2001_00140	Borrelia_bavariensis_Pbi_00139	Borrelia_garinii_00713	Borrelia_afzelii_HLJ01_00143	Borrelia_bissetti_DN127_00137	Borrelia_burgdorferi_B31_00139	Borrelia_valaisiana_Tom4006_00136	Borrelia_chilensis_00136
mfd	Transcription-repair-coupling factor	NewBorrelia_00230	Borrelia_turcica_IST7_00649	Candidatus_Borrelia_tachyglossi_00651	Borrelia_parkeri_HR1_00631	Borrelia_turicatae_91E135_00628	Borrelia_coriaceae_Co53_00664	Borrelia_hermsii_HS1_00630	Borrelia_anserina_Es_00622	Borrelia_duttonii_Ly_00634	Borrelia_recurrentis_A1_00648	Borrelia_crocidurae_str_Achema_00656	Borrelia_miyamotoi_LB_2001_00628	Borrelia_bavariensis_Pbi_00628	Borrelia_garinii_00224	Borrelia_afzelii_HLJ01_00673	Borrelia_bissetti_DN127_00622	Borrelia_burgdorferi_B31_00630	Borrelia_valaisiana_Tom4006_00622	Borrelia_chilensis_00621
group_1384	hypothetical protein	NewBorrelia_00811	Borrelia_turcica_IST7_00037	Candidatus_Borrelia_tachyglossi_00034	Borrelia_parkeri_HR1_00034	Borrelia_turicatae_91E135_00034	Borrelia_coriaceae_Co53_00032	Borrelia_hermsii_HS1_00034	Borrelia_anserina_Es_00034	Borrelia_duttonii_Ly_00046	Borrelia_recurrentis_A1_00049	Borrelia_crocidurae_str_Achema_00039	Borrelia_miyamotoi_LB_2001_00034	Borrelia_bavariensis_Pbi_00034	Borrelia_garinii_00816	Borrelia_afzelii_HLJ01_00036	Borrelia_bissetti_DN127_00034	Borrelia_burgdorferi_B31_00035	Borrelia_valaisiana_Tom4006_00033	Borrelia_chilensis_00032
murJ	hypothetical protein	NewBorrelia_00037	Borrelia_turcica_IST7_00846	Candidatus_Borrelia_tachyglossi_00852	Borrelia_parkeri_HR1_00828	Borrelia_turicatae_91E135_00825	Borrelia_coriaceae_Co53_00874	Borrelia_hermsii_HS1_00825	Borrelia_anserina_Es_00814	Borrelia_duttonii_Ly_00827	Borrelia_recurrentis_A1_00841	Borrelia_crocidurae_str_Achema_00859	Borrelia_miyamotoi_LB_2001_00826	Borrelia_bavariensis_Pbi_00820	Borrelia_garinii_00034	Borrelia_afzelii_HLJ01_00873	Borrelia_bissetti_DN127_00812	Borrelia_burgdorferi_B31_00821	Borrelia_valaisiana_Tom4006_00813	Borrelia_chilensis_00812
group_1474	hypothetical protein	NewBorrelia_00739	Borrelia_turcica_IST7_00115	Candidatus_Borrelia_tachyglossi_00111	Borrelia_parkeri_HR1_00109	Borrelia_turicatae_91E135_00109	Borrelia_coriaceae_Co53_00109	Borrelia_hermsii_HS1_00108	Borrelia_anserina_Es_00108	Borrelia_duttonii_Ly_00121	Borrelia_recurrentis_A1_00125	Borrelia_crocidurae_str_Achema_00117	Borrelia_miyamotoi_LB_2001_00108	Borrelia_bavariensis_Pbi_00110	Borrelia_garinii_00742	Borrelia_afzelii_HLJ01_00112	Borrelia_bissetti_DN127_00108	Borrelia_burgdorferi_B31_00110	Borrelia_valaisiana_Tom4006_00107	Borrelia_chilensis_00106
mdtA	Multidrug resistance protein MdtA	NewBorrelia_00711	Borrelia_turcica_IST7_00145	Candidatus_Borrelia_tachyglossi_00143	Borrelia_parkeri_HR1_00140	Borrelia_turicatae_91E135_00140	Borrelia_coriaceae_Co53_00140	Borrelia_hermsii_HS1_00139	Borrelia_anserina_Es_00139	Borrelia_duttonii_Ly_00152	Borrelia_recurrentis_A1_00157	Borrelia_crocidurae_str_Achema_00148	Borrelia_miyamotoi_LB_2001_00146	Borrelia_bavariensis_Pbi_00140	Borrelia_garinii_00712	Borrelia_afzelii_HLJ01_00144	Borrelia_bissetti_DN127_00138	Borrelia_burgdorferi_B31_00140	Borrelia_valaisiana_Tom4006_00137	Borrelia_chilensis_00137
malQ	4-alpha-glucanotransferase	NewBorrelia_00690	Borrelia_turcica_IST7_00167	Candidatus_Borrelia_tachyglossi_00165	Borrelia_parkeri_HR1_00161	Borrelia_turicatae_91E135_00161	Borrelia_coriaceae_Co53_00162	Borrelia_hermsii_HS1_00160	Borrelia_anserina_Es_00159	Borrelia_duttonii_Ly_00172	Borrelia_recurrentis_A1_00177	Borrelia_crocidurae_str_Achema_00169	Borrelia_miyamotoi_LB_2001_00168	Borrelia_bavariensis_Pbi_00162	Borrelia_garinii_00690	Borrelia_afzelii_HLJ01_00167	Borrelia_bissetti_DN127_00161	Borrelia_burgdorferi_B31_00163	Borrelia_valaisiana_Tom4006_00159	Borrelia_chilensis_00159
mepA	Multidrug export protein MepA	NewBorrelia_00381	Borrelia_turcica_IST7_00493	Candidatus_Borrelia_tachyglossi_00494	Borrelia_parkeri_HR1_00477	Borrelia_turicatae_91E135_00475	Borrelia_coriaceae_Co53_00504	Borrelia_hermsii_HS1_00476	Borrelia_anserina_Es_00472	Borrelia_duttonii_Ly_00482	Borrelia_recurrentis_A1_00497	Borrelia_crocidurae_str_Achema_00496	Borrelia_miyamotoi_LB_2001_00485	Borrelia_bavariensis_Pbi_00475	Borrelia_garinii_00376	Borrelia_afzelii_HLJ01_00511	Borrelia_bissetti_DN127_00470	Borrelia_burgdorferi_B31_00474	Borrelia_valaisiana_Tom4006_00469	Borrelia_chilensis_00468
pheS	Phenylalanine--tRNA ligase alpha subunit	NewBorrelia_00345	Borrelia_turcica_IST7_00531	Candidatus_Borrelia_tachyglossi_00532	Borrelia_parkeri_HR1_00515	Borrelia_turicatae_91E135_00513	Borrelia_coriaceae_Co53_00542	Borrelia_hermsii_HS1_00514	Borrelia_anserina_Es_00511	Borrelia_duttonii_Ly_00520	Borrelia_recurrentis_A1_00535	Borrelia_crocidurae_str_Achema_00535	Borrelia_miyamotoi_LB_2001_00522	Borrelia_bavariensis_Pbi_00512	Borrelia_garinii_00339	Borrelia_afzelii_HLJ01_00550	Borrelia_bissetti_DN127_00508	Borrelia_burgdorferi_B31_00513	Borrelia_valaisiana_Tom4006_00507	Borrelia_chilensis_00506
phnP	Phosphoribosyl 1,2-cyclic phosphate phosphodiesterase	NewBorrelia_00330	Borrelia_turcica_IST7_00549	Candidatus_Borrelia_tachyglossi_00551	Borrelia_parkeri_HR1_00531	Borrelia_turicatae_91E135_00528	Borrelia_coriaceae_Co53_00561	Borrelia_hermsii_HS1_00530	Borrelia_anserina_Es_00526	Borrelia_duttonii_Ly_00535	Borrelia_recurrentis_A1_00550	Borrelia_crocidurae_str_Achema_00551	Borrelia_miyamotoi_LB_2001_00537	Borrelia_bavariensis_Pbi_00528	Borrelia_garinii_00323	Borrelia_afzelii_HLJ01_00569	Borrelia_bissetti_DN127_00523	Borrelia_burgdorferi_B31_00531	Borrelia_valaisiana_Tom4006_00523	Borrelia_chilensis_00522
ligA	DNA ligase	NewBorrelia_00305	Borrelia_turcica_IST7_00572	Candidatus_Borrelia_tachyglossi_00576	Borrelia_parkeri_HR1_00555	Borrelia_turicatae_91E135_00552	Borrelia_coriaceae_Co53_00586	Borrelia_hermsii_HS1_00554	Borrelia_anserina_Es_00550	Borrelia_duttonii_Ly_00559	Borrelia_recurrentis_A1_00574	Borrelia_crocidurae_str_Achema_00577	Borrelia_miyamotoi_LB_2001_00561	Borrelia_bavariensis_Pbi_00550	Borrelia_garinii_00301	Borrelia_afzelii_HLJ01_00592	Borrelia_bissetti_DN127_00545	Borrelia_burgdorferi_B31_00553	Borrelia_valaisiana_Tom4006_00545	Borrelia_chilensis_00544
ywlC	Threonylcarbamoyl-AMP synthase	NewBorrelia_00121	Borrelia_turcica_IST7_00762	Candidatus_Borrelia_tachyglossi_00769	Borrelia_parkeri_HR1_00746	Borrelia_turicatae_91E135_00744	Borrelia_coriaceae_Co53_00791	Borrelia_hermsii_HS1_00744	Borrelia_anserina_Es_00733	Borrelia_duttonii_Ly_00746	Borrelia_recurrentis_A1_00759	Borrelia_crocidurae_str_Achema_00775	Borrelia_miyamotoi_LB_2001_00745	Borrelia_bavariensis_Pbi_00740	Borrelia_garinii_00112	Borrelia_afzelii_HLJ01_00791	Borrelia_bissetti_DN127_00735	Borrelia_burgdorferi_B31_00743	Borrelia_valaisiana_Tom4006_00734	Borrelia_chilensis_00733
group_1518	hypothetical protein	NewBorrelia_00059	Borrelia_turcica_IST7_00824	Candidatus_Borrelia_tachyglossi_00831	Borrelia_parkeri_HR1_00806	Borrelia_turicatae_91E135_00803	Borrelia_coriaceae_Co53_00851	Borrelia_hermsii_HS1_00803	Borrelia_anserina_Es_00792	Borrelia_duttonii_Ly_00805	Borrelia_recurrentis_A1_00819	Borrelia_crocidurae_str_Achema_00836	Borrelia_miyamotoi_LB_2001_00805	Borrelia_bavariensis_Pbi_00800	Borrelia_garinii_00054	Borrelia_afzelii_HLJ01_00852	Borrelia_bissetti_DN127_00792	Borrelia_burgdorferi_B31_00801	Borrelia_valaisiana_Tom4006_00793	Borrelia_chilensis_00792
priA	primosomal protein N'	NewBorrelia_00832	Borrelia_turcica_IST7_00016	Candidatus_Borrelia_tachyglossi_00013	Borrelia_parkeri_HR1_00014	Borrelia_turicatae_91E135_00014	Borrelia_coriaceae_Co53_00011	Borrelia_hermsii_HS1_00014	Borrelia_anserina_Es_00013	Borrelia_duttonii_Ly_00027	Borrelia_recurrentis_A1_00030	Borrelia_crocidurae_str_Achema_00019	Borrelia_miyamotoi_LB_2001_00014	Borrelia_bavariensis_Pbi_00014	Borrelia_garinii_00836	Borrelia_afzelii_HLJ01_00015	Borrelia_bissetti_DN127_00014	Borrelia_burgdorferi_B31_00014	Borrelia_valaisiana_Tom4006_00013	Borrelia_chilensis_00012
group_1585	hypothetical protein	NewBorrelia_00785	Borrelia_turcica_IST7_00064	Candidatus_Borrelia_tachyglossi_00062	Borrelia_parkeri_HR1_00061	Borrelia_turicatae_91E135_00061	Borrelia_coriaceae_Co53_00059	Borrelia_hermsii_HS1_00061	Borrelia_anserina_Es_00061	Borrelia_duttonii_Ly_00073	Borrelia_recurrentis_A1_00076	Borrelia_crocidurae_str_Achema_00066	Borrelia_miyamotoi_LB_2001_00061	Borrelia_bavariensis_Pbi_00061	Borrelia_garinii_00789	Borrelia_afzelii_HLJ01_00062	Borrelia_bissetti_DN127_00061	Borrelia_burgdorferi_B31_00062	Borrelia_valaisiana_Tom4006_00060	Borrelia_chilensis_00059
yigL_1	Pyridoxal phosphate phosphatase YigL	NewBorrelia_00779	Borrelia_turcica_IST7_00071	Candidatus_Borrelia_tachyglossi_00069	Borrelia_parkeri_HR1_00067	Borrelia_turicatae_91E135_00067	Borrelia_coriaceae_Co53_00065	Borrelia_hermsii_HS1_00067	Borrelia_anserina_Es_00067	Borrelia_duttonii_Ly_00079	Borrelia_recurrentis_A1_00082	Borrelia_crocidurae_str_Achema_00072	Borrelia_miyamotoi_LB_2001_00067	Borrelia_bavariensis_Pbi_00067	Borrelia_garinii_00783	Borrelia_afzelii_HLJ01_00069	Borrelia_bissetti_DN127_00067	Borrelia_burgdorferi_B31_00068	Borrelia_valaisiana_Tom4006_00066	Borrelia_chilensis_00065
mutS2	Endonuclease MutS2	NewBorrelia_00751	Borrelia_turcica_IST7_00103	Candidatus_Borrelia_tachyglossi_00099	Borrelia_parkeri_HR1_00097	Borrelia_turicatae_91E135_00096	Borrelia_coriaceae_Co53_00097	Borrelia_hermsii_HS1_00096	Borrelia_anserina_Es_00096	Borrelia_duttonii_Ly_00109	Borrelia_recurrentis_A1_00112	Borrelia_crocidurae_str_Achema_00105	Borrelia_miyamotoi_LB_2001_00096	Borrelia_bavariensis_Pbi_00098	Borrelia_garinii_00754	Borrelia_afzelii_HLJ01_00099	Borrelia_bissetti_DN127_00096	Borrelia_burgdorferi_B31_00098	Borrelia_valaisiana_Tom4006_00095	Borrelia_chilensis_00094
group_1597	hypothetical protein	NewBorrelia_00682	Borrelia_turcica_IST7_00175	Candidatus_Borrelia_tachyglossi_00173	Borrelia_parkeri_HR1_00169	Borrelia_turicatae_91E135_00169	Borrelia_coriaceae_Co53_00170	Borrelia_hermsii_HS1_00168	Borrelia_anserina_Es_00167	Borrelia_duttonii_Ly_00180	Borrelia_recurrentis_A1_00186	Borrelia_crocidurae_str_Achema_00177	Borrelia_miyamotoi_LB_2001_00178	Borrelia_bavariensis_Pbi_00170	Borrelia_garinii_00682	Borrelia_afzelii_HLJ01_00176	Borrelia_bissetti_DN127_00169	Borrelia_burgdorferi_B31_00171	Borrelia_valaisiana_Tom4006_00167	Borrelia_chilensis_00167
group_1599	hypothetical protein	NewBorrelia_00671	Borrelia_turcica_IST7_00186	Candidatus_Borrelia_tachyglossi_00184	Borrelia_parkeri_HR1_00180	Borrelia_turicatae_91E135_00180	Borrelia_coriaceae_Co53_00181	Borrelia_hermsii_HS1_00179	Borrelia_anserina_Es_00178	Borrelia_duttonii_Ly_00191	Borrelia_recurrentis_A1_00197	Borrelia_crocidurae_str_Achema_00189	Borrelia_miyamotoi_LB_2001_00189	Borrelia_bavariensis_Pbi_00181	Borrelia_garinii_00671	Borrelia_afzelii_HLJ01_00188	Borrelia_bissetti_DN127_00180	Borrelia_burgdorferi_B31_00182	Borrelia_valaisiana_Tom4006_00178	Borrelia_chilensis_00178
tsaE	tRNA threonylcarbamoyladenosine biosynthesis protein TsaE	NewBorrelia_00670	Borrelia_turcica_IST7_00187	Candidatus_Borrelia_tachyglossi_00185	Borrelia_parkeri_HR1_00181	Borrelia_turicatae_91E135_00181	Borrelia_coriaceae_Co53_00182	Borrelia_hermsii_HS1_00180	Borrelia_anserina_Es_00179	Borrelia_duttonii_Ly_00192	Borrelia_recurrentis_A1_00198	Borrelia_crocidurae_str_Achema_00190	Borrelia_miyamotoi_LB_2001_00190	Borrelia_bavariensis_Pbi_00182	Borrelia_garinii_00670	Borrelia_afzelii_HLJ01_00189	Borrelia_bissetti_DN127_00181	Borrelia_burgdorferi_B31_00183	Borrelia_valaisiana_Tom4006_00179	Borrelia_chilensis_00179
group_1601	hypothetical protein	NewBorrelia_00657	Borrelia_turcica_IST7_00200	Candidatus_Borrelia_tachyglossi_00198	Borrelia_parkeri_HR1_00193	Borrelia_turicatae_91E135_00193	Borrelia_coriaceae_Co53_00196	Borrelia_hermsii_HS1_00192	Borrelia_anserina_Es_00191	Borrelia_duttonii_Ly_00204	Borrelia_recurrentis_A1_00210	Borrelia_crocidurae_str_Achema_00202	Borrelia_miyamotoi_LB_2001_00202	Borrelia_bavariensis_Pbi_00194	Borrelia_garinii_00658	Borrelia_afzelii_HLJ01_00203	Borrelia_bissetti_DN127_00193	Borrelia_burgdorferi_B31_00195	Borrelia_valaisiana_Tom4006_00191	Borrelia_chilensis_00191
group_1605	hypothetical protein	NewBorrelia_00568	Borrelia_turcica_IST7_00293	Candidatus_Borrelia_tachyglossi_00293	Borrelia_parkeri_HR1_00287	Borrelia_turicatae_91E135_00284	Borrelia_coriaceae_Co53_00295	Borrelia_hermsii_HS1_00283	Borrelia_anserina_Es_00278	Borrelia_duttonii_Ly_00295	Borrelia_recurrentis_A1_00308	Borrelia_crocidurae_str_Achema_00297	Borrelia_miyamotoi_LB_2001_00292	Borrelia_bavariensis_Pbi_00283	Borrelia_garinii_00568	Borrelia_afzelii_HLJ01_00303	Borrelia_bissetti_DN127_00281	Borrelia_burgdorferi_B31_00284	Borrelia_valaisiana_Tom4006_00281	Borrelia_chilensis_00281
group_1606	hypothetical protein	NewBorrelia_00567	Borrelia_turcica_IST7_00294	Candidatus_Borrelia_tachyglossi_00294	Borrelia_parkeri_HR1_00288	Borrelia_turicatae_91E135_00285	Borrelia_coriaceae_Co53_00296	Borrelia_hermsii_HS1_00284	Borrelia_anserina_Es_00279	Borrelia_duttonii_Ly_00296	Borrelia_recurrentis_A1_00309	Borrelia_crocidurae_str_Achema_00298	Borrelia_miyamotoi_LB_2001_00293	Borrelia_bavariensis_Pbi_00284	Borrelia_garinii_00567	Borrelia_afzelii_HLJ01_00304	Borrelia_bissetti_DN127_00282	Borrelia_burgdorferi_B31_00285	Borrelia_valaisiana_Tom4006_00282	Borrelia_chilensis_00282
murF	UDP-N-acetylmuramoyl-tripeptide--D-alanyl-D-alanine ligase	NewBorrelia_00547	Borrelia_turcica_IST7_00313	Candidatus_Borrelia_tachyglossi_00313	Borrelia_parkeri_HR1_00307	Borrelia_turicatae_91E135_00304	Borrelia_coriaceae_Co53_00317	Borrelia_hermsii_HS1_00303	Borrelia_anserina_Es_00298	Borrelia_duttonii_Ly_00315	Borrelia_recurrentis_A1_00329	Borrelia_crocidurae_str_Achema_00320	Borrelia_miyamotoi_LB_2001_00312	Borrelia_bavariensis_Pbi_00303	Borrelia_garinii_00548	Borrelia_afzelii_HLJ01_00324	Borrelia_bissetti_DN127_00301	Borrelia_burgdorferi_B31_00304	Borrelia_valaisiana_Tom4006_00301	Borrelia_chilensis_00301
group_1613	hypothetical protein	NewBorrelia_00544	Borrelia_turcica_IST7_00316	Candidatus_Borrelia_tachyglossi_00316	Borrelia_parkeri_HR1_00310	Borrelia_turicatae_91E135_00307	Borrelia_coriaceae_Co53_00320	Borrelia_hermsii_HS1_00306	Borrelia_anserina_Es_00301	Borrelia_duttonii_Ly_00318	Borrelia_recurrentis_A1_00332	Borrelia_crocidurae_str_Achema_00324	Borrelia_miyamotoi_LB_2001_00315	Borrelia_bavariensis_Pbi_00306	Borrelia_garinii_00545	Borrelia_afzelii_HLJ01_00327	Borrelia_bissetti_DN127_00304	Borrelia_burgdorferi_B31_00307	Borrelia_valaisiana_Tom4006_00304	Borrelia_chilensis_00304
hit	Protein hit	NewBorrelia_00481	Borrelia_turcica_IST7_00385	Candidatus_Borrelia_tachyglossi_00385	Borrelia_parkeri_HR1_00375	Borrelia_turicatae_91E135_00372	Borrelia_coriaceae_Co53_00395	Borrelia_hermsii_HS1_00371	Borrelia_anserina_Es_00367	Borrelia_duttonii_Ly_00381	Borrelia_recurrentis_A1_00397	Borrelia_crocidurae_str_Achema_00392	Borrelia_miyamotoi_LB_2001_00379	Borrelia_bavariensis_Pbi_00373	Borrelia_garinii_00477	Borrelia_afzelii_HLJ01_00404	Borrelia_bissetti_DN127_00371	Borrelia_burgdorferi_B31_00374	Borrelia_valaisiana_Tom4006_00372	Borrelia_chilensis_00371
srpC	hypothetical protein	NewBorrelia_00406	Borrelia_turcica_IST7_00466	Candidatus_Borrelia_tachyglossi_00465	Borrelia_parkeri_HR1_00451	Borrelia_turicatae_91E135_00449	Borrelia_coriaceae_Co53_00476	Borrelia_hermsii_HS1_00450	Borrelia_anserina_Es_00446	Borrelia_duttonii_Ly_00456	Borrelia_recurrentis_A1_00471	Borrelia_crocidurae_str_Achema_00469	Borrelia_miyamotoi_LB_2001_00459	Borrelia_bavariensis_Pbi_00450	Borrelia_garinii_00402	Borrelia_afzelii_HLJ01_00484	Borrelia_bissetti_DN127_00445	Borrelia_burgdorferi_B31_00449	Borrelia_valaisiana_Tom4006_00444	Borrelia_chilensis_00443
group_1628	hypothetical protein	NewBorrelia_00346	Borrelia_turcica_IST7_00530	Candidatus_Borrelia_tachyglossi_00531	Borrelia_parkeri_HR1_00514	Borrelia_turicatae_91E135_00512	Borrelia_coriaceae_Co53_00541	Borrelia_hermsii_HS1_00513	Borrelia_anserina_Es_00510	Borrelia_duttonii_Ly_00519	Borrelia_recurrentis_A1_00534	Borrelia_crocidurae_str_Achema_00533	Borrelia_miyamotoi_LB_2001_00521	Borrelia_bavariensis_Pbi_00511	Borrelia_garinii_00340	Borrelia_afzelii_HLJ01_00549	Borrelia_bissetti_DN127_00507	Borrelia_burgdorferi_B31_00512	Borrelia_valaisiana_Tom4006_00506	Borrelia_chilensis_00505
bepA_1	hypothetical protein	NewBorrelia_00321	Borrelia_turcica_IST7_00556	Candidatus_Borrelia_tachyglossi_00560	Borrelia_parkeri_HR1_00539	Borrelia_turicatae_91E135_00536	Borrelia_coriaceae_Co53_00570	Borrelia_hermsii_HS1_00538	Borrelia_anserina_Es_00534	Borrelia_duttonii_Ly_00543	Borrelia_recurrentis_A1_00558	Borrelia_crocidurae_str_Achema_00560	Borrelia_miyamotoi_LB_2001_00545	Borrelia_bavariensis_Pbi_00535	Borrelia_garinii_00316	Borrelia_afzelii_HLJ01_00576	Borrelia_bissetti_DN127_00530	Borrelia_burgdorferi_B31_00538	Borrelia_valaisiana_Tom4006_00530	Borrelia_chilensis_00529
polA	DNA polymerase I	NewBorrelia_00309	Borrelia_turcica_IST7_00568	Candidatus_Borrelia_tachyglossi_00572	Borrelia_parkeri_HR1_00551	Borrelia_turicatae_91E135_00548	Borrelia_coriaceae_Co53_00582	Borrelia_hermsii_HS1_00550	Borrelia_anserina_Es_00546	Borrelia_duttonii_Ly_00555	Borrelia_recurrentis_A1_00570	Borrelia_crocidurae_str_Achema_00572	Borrelia_miyamotoi_LB_2001_00557	Borrelia_bavariensis_Pbi_00546	Borrelia_garinii_00305	Borrelia_afzelii_HLJ01_00588	Borrelia_bissetti_DN127_00541	Borrelia_burgdorferi_B31_00549	Borrelia_valaisiana_Tom4006_00541	Borrelia_chilensis_00540
yajL	Protein/nucleic acid deglycase 3	NewBorrelia_00232	Borrelia_turcica_IST7_00647	Candidatus_Borrelia_tachyglossi_00649	Borrelia_parkeri_HR1_00629	Borrelia_turicatae_91E135_00626	Borrelia_coriaceae_Co53_00662	Borrelia_hermsii_HS1_00628	Borrelia_anserina_Es_00620	Borrelia_duttonii_Ly_00632	Borrelia_recurrentis_A1_00646	Borrelia_crocidurae_str_Achema_00654	Borrelia_miyamotoi_LB_2001_00626	Borrelia_bavariensis_Pbi_00626	Borrelia_garinii_00226	Borrelia_afzelii_HLJ01_00671	Borrelia_bissetti_DN127_00620	Borrelia_burgdorferi_B31_00628	Borrelia_valaisiana_Tom4006_00620	Borrelia_chilensis_00619
group_1638	hypothetical protein	NewBorrelia_00193	Borrelia_turcica_IST7_00689	Candidatus_Borrelia_tachyglossi_00692	Borrelia_parkeri_HR1_00671	Borrelia_turicatae_91E135_00668	Borrelia_coriaceae_Co53_00714	Borrelia_hermsii_HS1_00670	Borrelia_anserina_Es_00661	Borrelia_duttonii_Ly_00673	Borrelia_recurrentis_A1_00687	Borrelia_crocidurae_str_Achema_00699	Borrelia_miyamotoi_LB_2001_00671	Borrelia_bavariensis_Pbi_00669	Borrelia_garinii_00183	Borrelia_afzelii_HLJ01_00717	Borrelia_bissetti_DN127_00663	Borrelia_burgdorferi_B31_00672	Borrelia_valaisiana_Tom4006_00663	Borrelia_chilensis_00662
mltG	Endolytic murein transglycosylase	NewBorrelia_00145	Borrelia_turcica_IST7_00738	Candidatus_Borrelia_tachyglossi_00744	Borrelia_parkeri_HR1_00721	Borrelia_turicatae_91E135_00719	Borrelia_coriaceae_Co53_00763	Borrelia_hermsii_HS1_00719	Borrelia_anserina_Es_00708	Borrelia_duttonii_Ly_00721	Borrelia_recurrentis_A1_00734	Borrelia_crocidurae_str_Achema_00748	Borrelia_miyamotoi_LB_2001_00720	Borrelia_bavariensis_Pbi_00716	Borrelia_garinii_00136	Borrelia_afzelii_HLJ01_00765	Borrelia_bissetti_DN127_00710	Borrelia_burgdorferi_B31_00718	Borrelia_valaisiana_Tom4006_00710	Borrelia_chilensis_00709
group_1641	hypothetical protein	NewBorrelia_00133	Borrelia_turcica_IST7_00750	Candidatus_Borrelia_tachyglossi_00756	Borrelia_parkeri_HR1_00733	Borrelia_turicatae_91E135_00731	Borrelia_coriaceae_Co53_00778	Borrelia_hermsii_HS1_00731	Borrelia_anserina_Es_00720	Borrelia_duttonii_Ly_00733	Borrelia_recurrentis_A1_00746	Borrelia_crocidurae_str_Achema_00763	Borrelia_miyamotoi_LB_2001_00732	Borrelia_bavariensis_Pbi_00728	Borrelia_garinii_00124	Borrelia_afzelii_HLJ01_00779	Borrelia_bissetti_DN127_00723	Borrelia_burgdorferi_B31_00731	Borrelia_valaisiana_Tom4006_00722	Borrelia_chilensis_00721
valS	Valine--tRNA ligase	NewBorrelia_00116	Borrelia_turcica_IST7_00767	Candidatus_Borrelia_tachyglossi_00774	Borrelia_parkeri_HR1_00750	Borrelia_turicatae_91E135_00749	Borrelia_coriaceae_Co53_00794	Borrelia_hermsii_HS1_00749	Borrelia_anserina_Es_00738	Borrelia_duttonii_Ly_00750	Borrelia_recurrentis_A1_00763	Borrelia_crocidurae_str_Achema_00780	Borrelia_miyamotoi_LB_2001_00749	Borrelia_bavariensis_Pbi_00743	Borrelia_garinii_00109	Borrelia_afzelii_HLJ01_00794	Borrelia_bissetti_DN127_00738	Borrelia_burgdorferi_B31_00746	Borrelia_valaisiana_Tom4006_00737	Borrelia_chilensis_00736
group_1647	hypothetical protein	NewBorrelia_00104	Borrelia_turcica_IST7_00780	Candidatus_Borrelia_tachyglossi_00786	Borrelia_parkeri_HR1_00763	Borrelia_turicatae_91E135_00761	Borrelia_coriaceae_Co53_00806	Borrelia_hermsii_HS1_00761	Borrelia_anserina_Es_00750	Borrelia_duttonii_Ly_00762	Borrelia_recurrentis_A1_00776	Borrelia_crocidurae_str_Achema_00793	Borrelia_miyamotoi_LB_2001_00761	Borrelia_bavariensis_Pbi_00756	Borrelia_garinii_00096	Borrelia_afzelii_HLJ01_00808	Borrelia_bissetti_DN127_00751	Borrelia_burgdorferi_B31_00759	Borrelia_valaisiana_Tom4006_00750	Borrelia_chilensis_00750
folD	Bifunctional protein FolD protein	NewBorrelia_00820	Borrelia_turcica_IST7_00029	Candidatus_Borrelia_tachyglossi_00026	Borrelia_parkeri_HR1_00026	Borrelia_turicatae_91E135_00026	Borrelia_coriaceae_Co53_00022	Borrelia_hermsii_HS1_00026	Borrelia_anserina_Es_00026	Borrelia_duttonii_Ly_00038	Borrelia_recurrentis_A1_00041	Borrelia_crocidurae_str_Achema_00030	Borrelia_miyamotoi_LB_2001_00026	Borrelia_bavariensis_Pbi_00026	Borrelia_garinii_00824	Borrelia_afzelii_HLJ01_00028	Borrelia_bissetti_DN127_00026	Borrelia_burgdorferi_B31_00027	Borrelia_valaisiana_Tom4006_00025	Borrelia_chilensis_00024
group_1686	hypothetical protein	NewBorrelia_00818	Borrelia_turcica_IST7_00031	Candidatus_Borrelia_tachyglossi_00028	Borrelia_parkeri_HR1_00028	Borrelia_turicatae_91E135_00028	Borrelia_coriaceae_Co53_00024	Borrelia_hermsii_HS1_00028	Borrelia_anserina_Es_00028	Borrelia_duttonii_Ly_00040	Borrelia_recurrentis_A1_00043	Borrelia_crocidurae_str_Achema_00032	Borrelia_miyamotoi_LB_2001_00028	Borrelia_bavariensis_Pbi_00028	Borrelia_garinii_00822	Borrelia_afzelii_HLJ01_00030	Borrelia_bissetti_DN127_00028	Borrelia_burgdorferi_B31_00029	Borrelia_valaisiana_Tom4006_00027	Borrelia_chilensis_00026
group_1687	hypothetical protein	NewBorrelia_00816	Borrelia_turcica_IST7_00033	Candidatus_Borrelia_tachyglossi_00030	Borrelia_parkeri_HR1_00030	Borrelia_turicatae_91E135_00030	Borrelia_coriaceae_Co53_00026	Borrelia_hermsii_HS1_00030	Borrelia_anserina_Es_00030	Borrelia_duttonii_Ly_00042	Borrelia_recurrentis_A1_00045	Borrelia_crocidurae_str_Achema_00034	Borrelia_miyamotoi_LB_2001_00030	Borrelia_bavariensis_Pbi_00030	Borrelia_garinii_00820	Borrelia_afzelii_HLJ01_00032	Borrelia_bissetti_DN127_00030	Borrelia_burgdorferi_B31_00031	Borrelia_valaisiana_Tom4006_00029	Borrelia_chilensis_00028
group_1688	hypothetical protein	NewBorrelia_00815	Borrelia_turcica_IST7_00034	Candidatus_Borrelia_tachyglossi_00031	Borrelia_parkeri_HR1_00031	Borrelia_turicatae_91E135_00031	Borrelia_coriaceae_Co53_00027	Borrelia_hermsii_HS1_00031	Borrelia_anserina_Es_00031	Borrelia_duttonii_Ly_00043	Borrelia_recurrentis_A1_00046	Borrelia_crocidurae_str_Achema_00035	Borrelia_miyamotoi_LB_2001_00031	Borrelia_bavariensis_Pbi_00031	Borrelia_garinii_00819	Borrelia_afzelii_HLJ01_00033	Borrelia_bissetti_DN127_00031	Borrelia_burgdorferi_B31_00032	Borrelia_valaisiana_Tom4006_00030	Borrelia_chilensis_00029
group_1690	hypothetical protein	NewBorrelia_00813	Borrelia_turcica_IST7_00035	Candidatus_Borrelia_tachyglossi_00032	Borrelia_parkeri_HR1_00032	Borrelia_turicatae_91E135_00032	Borrelia_coriaceae_Co53_00029	Borrelia_hermsii_HS1_00032	Borrelia_anserina_Es_00032	Borrelia_duttonii_Ly_00044	Borrelia_recurrentis_A1_00047	Borrelia_crocidurae_str_Achema_00037	Borrelia_miyamotoi_LB_2001_00032	Borrelia_bavariensis_Pbi_00032	Borrelia_garinii_00818	Borrelia_afzelii_HLJ01_00034	Borrelia_bissetti_DN127_00032	Borrelia_burgdorferi_B31_00033	Borrelia_valaisiana_Tom4006_00031	Borrelia_chilensis_00030
group_1692	hypothetical protein	NewBorrelia_00806	Borrelia_turcica_IST7_00042	Candidatus_Borrelia_tachyglossi_00039	Borrelia_parkeri_HR1_00039	Borrelia_turicatae_91E135_00039	Borrelia_coriaceae_Co53_00037	Borrelia_hermsii_HS1_00039	Borrelia_anserina_Es_00039	Borrelia_duttonii_Ly_00051	Borrelia_recurrentis_A1_00054	Borrelia_crocidurae_str_Achema_00044	Borrelia_miyamotoi_LB_2001_00039	Borrelia_bavariensis_Pbi_00039	Borrelia_garinii_00811	Borrelia_afzelii_HLJ01_00041	Borrelia_bissetti_DN127_00039	Borrelia_burgdorferi_B31_00040	Borrelia_valaisiana_Tom4006_00038	Borrelia_chilensis_00037
cheR	Chemotaxis protein methyltransferase	NewBorrelia_00805	Borrelia_turcica_IST7_00043	Candidatus_Borrelia_tachyglossi_00040	Borrelia_parkeri_HR1_00040	Borrelia_turicatae_91E135_00040	Borrelia_coriaceae_Co53_00038	Borrelia_hermsii_HS1_00040	Borrelia_anserina_Es_00040	Borrelia_duttonii_Ly_00052	Borrelia_recurrentis_A1_00055	Borrelia_crocidurae_str_Achema_00045	Borrelia_miyamotoi_LB_2001_00040	Borrelia_bavariensis_Pbi_00040	Borrelia_garinii_00810	Borrelia_afzelii_HLJ01_00042	Borrelia_bissetti_DN127_00040	Borrelia_burgdorferi_B31_00041	Borrelia_valaisiana_Tom4006_00039	Borrelia_chilensis_00038
group_1694	hypothetical protein	NewBorrelia_00795	Borrelia_turcica_IST7_00054	Candidatus_Borrelia_tachyglossi_00051	Borrelia_parkeri_HR1_00050	Borrelia_turicatae_91E135_00050	Borrelia_coriaceae_Co53_00048	Borrelia_hermsii_HS1_00050	Borrelia_anserina_Es_00050	Borrelia_duttonii_Ly_00062	Borrelia_recurrentis_A1_00065	Borrelia_crocidurae_str_Achema_00055	Borrelia_miyamotoi_LB_2001_00050	Borrelia_bavariensis_Pbi_00050	Borrelia_garinii_00800	Borrelia_afzelii_HLJ01_00051	Borrelia_bissetti_DN127_00050	Borrelia_burgdorferi_B31_00051	Borrelia_valaisiana_Tom4006_00049	Borrelia_chilensis_00048
group_1696	hypothetical protein	NewBorrelia_00793	Borrelia_turcica_IST7_00056	Candidatus_Borrelia_tachyglossi_00054	Borrelia_parkeri_HR1_00053	Borrelia_turicatae_91E135_00053	Borrelia_coriaceae_Co53_00051	Borrelia_hermsii_HS1_00053	Borrelia_anserina_Es_00053	Borrelia_duttonii_Ly_00065	Borrelia_recurrentis_A1_00068	Borrelia_crocidurae_str_Achema_00058	Borrelia_miyamotoi_LB_2001_00053	Borrelia_bavariensis_Pbi_00053	Borrelia_garinii_00797	Borrelia_afzelii_HLJ01_00054	Borrelia_bissetti_DN127_00053	Borrelia_burgdorferi_B31_00054	Borrelia_valaisiana_Tom4006_00052	Borrelia_chilensis_00051
rsxC	Electron transport complex subunit RsxC	NewBorrelia_00775	Borrelia_turcica_IST7_00075	Candidatus_Borrelia_tachyglossi_00073	Borrelia_parkeri_HR1_00071	Borrelia_turicatae_91E135_00071	Borrelia_coriaceae_Co53_00071	Borrelia_hermsii_HS1_00071	Borrelia_anserina_Es_00071	Borrelia_duttonii_Ly_00083	Borrelia_recurrentis_A1_00086	Borrelia_crocidurae_str_Achema_00077	Borrelia_miyamotoi_LB_2001_00071	Borrelia_bavariensis_Pbi_00071	Borrelia_garinii_00779	Borrelia_afzelii_HLJ01_00073	Borrelia_bissetti_DN127_00071	Borrelia_burgdorferi_B31_00072	Borrelia_valaisiana_Tom4006_00070	Borrelia_chilensis_00069
group_1706	hypothetical protein	NewBorrelia_00754	Borrelia_turcica_IST7_00100	Candidatus_Borrelia_tachyglossi_00096	Borrelia_parkeri_HR1_00094	Borrelia_turicatae_91E135_00093	Borrelia_coriaceae_Co53_00094	Borrelia_hermsii_HS1_00093	Borrelia_anserina_Es_00093	Borrelia_duttonii_Ly_00105	Borrelia_recurrentis_A1_00108	Borrelia_crocidurae_str_Achema_00101	Borrelia_miyamotoi_LB_2001_00093	Borrelia_bavariensis_Pbi_00095	Borrelia_garinii_00757	Borrelia_afzelii_HLJ01_00096	Borrelia_bissetti_DN127_00093	Borrelia_burgdorferi_B31_00095	Borrelia_valaisiana_Tom4006_00092	Borrelia_chilensis_00091
atpE	V-type proton ATPase subunit E	NewBorrelia_00753	Borrelia_turcica_IST7_00101	Candidatus_Borrelia_tachyglossi_00097	Borrelia_parkeri_HR1_00095	Borrelia_turicatae_91E135_00094	Borrelia_coriaceae_Co53_00095	Borrelia_hermsii_HS1_00094	Borrelia_anserina_Es_00094	Borrelia_duttonii_Ly_00106	Borrelia_recurrentis_A1_00109	Borrelia_crocidurae_str_Achema_00102	Borrelia_miyamotoi_LB_2001_00094	Borrelia_bavariensis_Pbi_00096	Borrelia_garinii_00756	Borrelia_afzelii_HLJ01_00097	Borrelia_bissetti_DN127_00094	Borrelia_burgdorferi_B31_00096	Borrelia_valaisiana_Tom4006_00093	Borrelia_chilensis_00092
murI	Glutamate racemase	NewBorrelia_00749	Borrelia_turcica_IST7_00105	Candidatus_Borrelia_tachyglossi_00101	Borrelia_parkeri_HR1_00099	Borrelia_turicatae_91E135_00098	Borrelia_coriaceae_Co53_00099	Borrelia_hermsii_HS1_00098	Borrelia_anserina_Es_00098	Borrelia_duttonii_Ly_00111	Borrelia_recurrentis_A1_00115	Borrelia_crocidurae_str_Achema_00107	Borrelia_miyamotoi_LB_2001_00098	Borrelia_bavariensis_Pbi_00100	Borrelia_garinii_00752	Borrelia_afzelii_HLJ01_00101	Borrelia_bissetti_DN127_00098	Borrelia_burgdorferi_B31_00100	Borrelia_valaisiana_Tom4006_00097	Borrelia_chilensis_00096
asnS	Asparagine--tRNA ligase	NewBorrelia_00748	Borrelia_turcica_IST7_00106	Candidatus_Borrelia_tachyglossi_00102	Borrelia_parkeri_HR1_00100	Borrelia_turicatae_91E135_00099	Borrelia_coriaceae_Co53_00100	Borrelia_hermsii_HS1_00099	Borrelia_anserina_Es_00099	Borrelia_duttonii_Ly_00112	Borrelia_recurrentis_A1_00116	Borrelia_crocidurae_str_Achema_00108	Borrelia_miyamotoi_LB_2001_00099	Borrelia_bavariensis_Pbi_00101	Borrelia_garinii_00751	Borrelia_afzelii_HLJ01_00102	Borrelia_bissetti_DN127_00099	Borrelia_burgdorferi_B31_00101	Borrelia_valaisiana_Tom4006_00098	Borrelia_chilensis_00097
group_1710	hypothetical protein	NewBorrelia_00726	Borrelia_turcica_IST7_00130	Candidatus_Borrelia_tachyglossi_00127	Borrelia_parkeri_HR1_00124	Borrelia_turicatae_91E135_00124	Borrelia_coriaceae_Co53_00124	Borrelia_hermsii_HS1_00123	Borrelia_anserina_Es_00123	Borrelia_duttonii_Ly_00136	Borrelia_recurrentis_A1_00140	Borrelia_crocidurae_str_Achema_00132	Borrelia_miyamotoi_LB_2001_00124	Borrelia_bavariensis_Pbi_00124	Borrelia_garinii_00728	Borrelia_afzelii_HLJ01_00127	Borrelia_bissetti_DN127_00122	Borrelia_burgdorferi_B31_00124	Borrelia_valaisiana_Tom4006_00121	Borrelia_chilensis_00120
rluB	Ribosomal large subunit pseudouridine synthase B	NewBorrelia_00721	Borrelia_turcica_IST7_00135	Candidatus_Borrelia_tachyglossi_00132	Borrelia_parkeri_HR1_00129	Borrelia_turicatae_91E135_00129	Borrelia_coriaceae_Co53_00129	Borrelia_hermsii_HS1_00128	Borrelia_anserina_Es_00128	Borrelia_duttonii_Ly_00141	Borrelia_recurrentis_A1_00145	Borrelia_crocidurae_str_Achema_00137	Borrelia_miyamotoi_LB_2001_00129	Borrelia_bavariensis_Pbi_00129	Borrelia_garinii_00723	Borrelia_afzelii_HLJ01_00132	Borrelia_bissetti_DN127_00127	Borrelia_burgdorferi_B31_00129	Borrelia_valaisiana_Tom4006_00126	Borrelia_chilensis_00125
recA	Protein RecA	NewBorrelia_00720	Borrelia_turcica_IST7_00136	Candidatus_Borrelia_tachyglossi_00134	Borrelia_parkeri_HR1_00131	Borrelia_turicatae_91E135_00131	Borrelia_coriaceae_Co53_00131	Borrelia_hermsii_HS1_00130	Borrelia_anserina_Es_00130	Borrelia_duttonii_Ly_00143	Borrelia_recurrentis_A1_00148	Borrelia_crocidurae_str_Achema_00139	Borrelia_miyamotoi_LB_2001_00131	Borrelia_bavariensis_Pbi_00131	Borrelia_garinii_00721	Borrelia_afzelii_HLJ01_00134	Borrelia_bissetti_DN127_00129	Borrelia_burgdorferi_B31_00131	Borrelia_valaisiana_Tom4006_00128	Borrelia_chilensis_00127
mnmE	tRNA modification GTPase MnmE	NewBorrelia_00677	Borrelia_turcica_IST7_00180	Candidatus_Borrelia_tachyglossi_00178	Borrelia_parkeri_HR1_00174	Borrelia_turicatae_91E135_00174	Borrelia_coriaceae_Co53_00175	Borrelia_hermsii_HS1_00173	Borrelia_anserina_Es_00172	Borrelia_duttonii_Ly_00185	Borrelia_recurrentis_A1_00191	Borrelia_crocidurae_str_Achema_00183	Borrelia_miyamotoi_LB_2001_00183	Borrelia_bavariensis_Pbi_00175	Borrelia_garinii_00677	Borrelia_afzelii_HLJ01_00182	Borrelia_bissetti_DN127_00174	Borrelia_burgdorferi_B31_00176	Borrelia_valaisiana_Tom4006_00172	Borrelia_chilensis_00172
group_1717	hypothetical protein	NewBorrelia_00676	Borrelia_turcica_IST7_00181	Candidatus_Borrelia_tachyglossi_00179	Borrelia_parkeri_HR1_00175	Borrelia_turicatae_91E135_00175	Borrelia_coriaceae_Co53_00176	Borrelia_hermsii_HS1_00174	Borrelia_anserina_Es_00173	Borrelia_duttonii_Ly_00186	Borrelia_recurrentis_A1_00192	Borrelia_crocidurae_str_Achema_00184	Borrelia_miyamotoi_LB_2001_00184	Borrelia_bavariensis_Pbi_00176	Borrelia_garinii_00676	Borrelia_afzelii_HLJ01_00183	Borrelia_bissetti_DN127_00175	Borrelia_burgdorferi_B31_00177	Borrelia_valaisiana_Tom4006_00173	Borrelia_chilensis_00173
group_1718	hypothetical protein	NewBorrelia_00665	Borrelia_turcica_IST7_00192	Candidatus_Borrelia_tachyglossi_00190	Borrelia_parkeri_HR1_00186	Borrelia_turicatae_91E135_00186	Borrelia_coriaceae_Co53_00187	Borrelia_hermsii_HS1_00185	Borrelia_anserina_Es_00184	Borrelia_duttonii_Ly_00197	Borrelia_recurrentis_A1_00203	Borrelia_crocidurae_str_Achema_00195	Borrelia_miyamotoi_LB_2001_00195	Borrelia_bavariensis_Pbi_00187	Borrelia_garinii_00665	Borrelia_afzelii_HLJ01_00194	Borrelia_bissetti_DN127_00186	Borrelia_burgdorferi_B31_00188	Borrelia_valaisiana_Tom4006_00184	Borrelia_chilensis_00184
group_1719	hypothetical protein	NewBorrelia_00664	Borrelia_turcica_IST7_00193	Candidatus_Borrelia_tachyglossi_00191	Borrelia_parkeri_HR1_00187	Borrelia_turicatae_91E135_00187	Borrelia_coriaceae_Co53_00188	Borrelia_hermsii_HS1_00186	Borrelia_anserina_Es_00185	Borrelia_duttonii_Ly_00198	Borrelia_recurrentis_A1_00204	Borrelia_crocidurae_str_Achema_00196	Borrelia_miyamotoi_LB_2001_00196	Borrelia_bavariensis_Pbi_00188	Borrelia_garinii_00664	Borrelia_afzelii_HLJ01_00195	Borrelia_bissetti_DN127_00187	Borrelia_burgdorferi_B31_00189	Borrelia_valaisiana_Tom4006_00185	Borrelia_chilensis_00185
ddl	D-alanine--D-alanine ligase	NewBorrelia_00656	Borrelia_turcica_IST7_00201	Candidatus_Borrelia_tachyglossi_00199	Borrelia_parkeri_HR1_00194	Borrelia_turicatae_91E135_00194	Borrelia_coriaceae_Co53_00198	Borrelia_hermsii_HS1_00193	Borrelia_anserina_Es_00192	Borrelia_duttonii_Ly_00205	Borrelia_recurrentis_A1_00211	Borrelia_crocidurae_str_Achema_00203	Borrelia_miyamotoi_LB_2001_00203	Borrelia_bavariensis_Pbi_00195	Borrelia_garinii_00657	Borrelia_afzelii_HLJ01_00205	Borrelia_bissetti_DN127_00194	Borrelia_burgdorferi_B31_00196	Borrelia_valaisiana_Tom4006_00192	Borrelia_chilensis_00192
group_1724	hypothetical protein	NewBorrelia_00640	Borrelia_turcica_IST7_00217	Candidatus_Borrelia_tachyglossi_00217	Borrelia_parkeri_HR1_00211	Borrelia_turicatae_91E135_00208	Borrelia_coriaceae_Co53_00216	Borrelia_hermsii_HS1_00207	Borrelia_anserina_Es_00207	Borrelia_duttonii_Ly_00219	Borrelia_recurrentis_A1_00225	Borrelia_crocidurae_str_Achema_00218	Borrelia_miyamotoi_LB_2001_00217	Borrelia_bavariensis_Pbi_00210	Borrelia_garinii_00642	Borrelia_afzelii_HLJ01_00222	Borrelia_bissetti_DN127_00209	Borrelia_burgdorferi_B31_00211	Borrelia_valaisiana_Tom4006_00207	Borrelia_chilensis_00207
group_1727	hypothetical protein	NewBorrelia_00618	Borrelia_turcica_IST7_00239	Candidatus_Borrelia_tachyglossi_00239	Borrelia_parkeri_HR1_00233	Borrelia_turicatae_91E135_00230	Borrelia_coriaceae_Co53_00239	Borrelia_hermsii_HS1_00229	Borrelia_anserina_Es_00229	Borrelia_duttonii_Ly_00241	Borrelia_recurrentis_A1_00247	Borrelia_crocidurae_str_Achema_00241	Borrelia_miyamotoi_LB_2001_00238	Borrelia_bavariensis_Pbi_00232	Borrelia_garinii_00619	Borrelia_afzelii_HLJ01_00248	Borrelia_bissetti_DN127_00231	Borrelia_burgdorferi_B31_00234	Borrelia_valaisiana_Tom4006_00230	Borrelia_chilensis_00229
ychF	Ribosome-binding ATPase YchF	NewBorrelia_00617	Borrelia_turcica_IST7_00240	Candidatus_Borrelia_tachyglossi_00240	Borrelia_parkeri_HR1_00234	Borrelia_turicatae_91E135_00231	Borrelia_coriaceae_Co53_00240	Borrelia_hermsii_HS1_00230	Borrelia_anserina_Es_00230	Borrelia_duttonii_Ly_00242	Borrelia_recurrentis_A1_00248	Borrelia_crocidurae_str_Achema_00242	Borrelia_miyamotoi_LB_2001_00239	Borrelia_bavariensis_Pbi_00233	Borrelia_garinii_00618	Borrelia_afzelii_HLJ01_00249	Borrelia_bissetti_DN127_00232	Borrelia_burgdorferi_B31_00235	Borrelia_valaisiana_Tom4006_00231	Borrelia_chilensis_00230
group_1729	hypothetical protein	NewBorrelia_00609	Borrelia_turcica_IST7_00251	Candidatus_Borrelia_tachyglossi_00251	Borrelia_parkeri_HR1_00245	Borrelia_turicatae_91E135_00242	Borrelia_coriaceae_Co53_00251	Borrelia_hermsii_HS1_00241	Borrelia_anserina_Es_00236	Borrelia_duttonii_Ly_00253	Borrelia_recurrentis_A1_00260	Borrelia_crocidurae_str_Achema_00253	Borrelia_miyamotoi_LB_2001_00250	Borrelia_bavariensis_Pbi_00242	Borrelia_garinii_00609	Borrelia_afzelii_HLJ01_00258	Borrelia_bissetti_DN127_00240	Borrelia_burgdorferi_B31_00243	Borrelia_valaisiana_Tom4006_00240	Borrelia_chilensis_00240
pcs	Phosphatidylcholine synthase	NewBorrelia_00604	Borrelia_turcica_IST7_00256	Candidatus_Borrelia_tachyglossi_00256	Borrelia_parkeri_HR1_00250	Borrelia_turicatae_91E135_00247	Borrelia_coriaceae_Co53_00257	Borrelia_hermsii_HS1_00246	Borrelia_anserina_Es_00241	Borrelia_duttonii_Ly_00258	Borrelia_recurrentis_A1_00265	Borrelia_crocidurae_str_Achema_00258	Borrelia_miyamotoi_LB_2001_00255	Borrelia_bavariensis_Pbi_00247	Borrelia_garinii_00604	Borrelia_afzelii_HLJ01_00263	Borrelia_bissetti_DN127_00245	Borrelia_burgdorferi_B31_00248	Borrelia_valaisiana_Tom4006_00245	Borrelia_chilensis_00245
group_1731	hypothetical protein	NewBorrelia_00596	Borrelia_turcica_IST7_00264	Candidatus_Borrelia_tachyglossi_00264	Borrelia_parkeri_HR1_00258	Borrelia_turicatae_91E135_00255	Borrelia_coriaceae_Co53_00266	Borrelia_hermsii_HS1_00254	Borrelia_anserina_Es_00249	Borrelia_duttonii_Ly_00266	Borrelia_recurrentis_A1_00273	Borrelia_crocidurae_str_Achema_00266	Borrelia_miyamotoi_LB_2001_00263	Borrelia_bavariensis_Pbi_00254	Borrelia_garinii_00597	Borrelia_afzelii_HLJ01_00271	Borrelia_bissetti_DN127_00252	Borrelia_burgdorferi_B31_00255	Borrelia_valaisiana_Tom4006_00252	Borrelia_chilensis_00252
uppP	Undecaprenyl-diphosphatase	NewBorrelia_00593	Borrelia_turcica_IST7_00267	Candidatus_Borrelia_tachyglossi_00267	Borrelia_parkeri_HR1_00261	Borrelia_turicatae_91E135_00258	Borrelia_coriaceae_Co53_00269	Borrelia_hermsii_HS1_00257	Borrelia_anserina_Es_00252	Borrelia_duttonii_Ly_00269	Borrelia_recurrentis_A1_00282	Borrelia_crocidurae_str_Achema_00269	Borrelia_miyamotoi_LB_2001_00266	Borrelia_bavariensis_Pbi_00257	Borrelia_garinii_00594	Borrelia_afzelii_HLJ01_00274	Borrelia_bissetti_DN127_00255	Borrelia_burgdorferi_B31_00258	Borrelia_valaisiana_Tom4006_00255	Borrelia_chilensis_00255
group_1735	hypothetical protein	NewBorrelia_00591	Borrelia_turcica_IST7_00269	Candidatus_Borrelia_tachyglossi_00269	Borrelia_parkeri_HR1_00263	Borrelia_turicatae_91E135_00260	Borrelia_coriaceae_Co53_00271	Borrelia_hermsii_HS1_00259	Borrelia_anserina_Es_00254	Borrelia_duttonii_Ly_00271	Borrelia_recurrentis_A1_00284	Borrelia_crocidurae_str_Achema_00271	Borrelia_miyamotoi_LB_2001_00268	Borrelia_bavariensis_Pbi_00259	Borrelia_garinii_00592	Borrelia_afzelii_HLJ01_00276	Borrelia_bissetti_DN127_00257	Borrelia_burgdorferi_B31_00260	Borrelia_valaisiana_Tom4006_00257	Borrelia_chilensis_00257
group_1736	hypothetical protein	NewBorrelia_00565	Borrelia_turcica_IST7_00296	Candidatus_Borrelia_tachyglossi_00296	Borrelia_parkeri_HR1_00290	Borrelia_turicatae_91E135_00287	Borrelia_coriaceae_Co53_00299	Borrelia_hermsii_HS1_00286	Borrelia_anserina_Es_00281	Borrelia_duttonii_Ly_00298	Borrelia_recurrentis_A1_00311	Borrelia_crocidurae_str_Achema_00300	Borrelia_miyamotoi_LB_2001_00295	Borrelia_bavariensis_Pbi_00286	Borrelia_garinii_00565	Borrelia_afzelii_HLJ01_00306	Borrelia_bissetti_DN127_00284	Borrelia_burgdorferi_B31_00287	Borrelia_valaisiana_Tom4006_00284	Borrelia_chilensis_00284
group_1737	hypothetical protein	NewBorrelia_00563	Borrelia_turcica_IST7_00298	Candidatus_Borrelia_tachyglossi_00298	Borrelia_parkeri_HR1_00292	Borrelia_turicatae_91E135_00289	Borrelia_coriaceae_Co53_00301	Borrelia_hermsii_HS1_00288	Borrelia_anserina_Es_00283	Borrelia_duttonii_Ly_00300	Borrelia_recurrentis_A1_00313	Borrelia_crocidurae_str_Achema_00302	Borrelia_miyamotoi_LB_2001_00297	Borrelia_bavariensis_Pbi_00288	Borrelia_garinii_00563	Borrelia_afzelii_HLJ01_00309	Borrelia_bissetti_DN127_00286	Borrelia_burgdorferi_B31_00289	Borrelia_valaisiana_Tom4006_00286	Borrelia_chilensis_00286
flgB	Flagellar basal body rod protein FlgB	NewBorrelia_00558	Borrelia_turcica_IST7_00303	Candidatus_Borrelia_tachyglossi_00303	Borrelia_parkeri_HR1_00297	Borrelia_turicatae_91E135_00294	Borrelia_coriaceae_Co53_00306	Borrelia_hermsii_HS1_00293	Borrelia_anserina_Es_00288	Borrelia_duttonii_Ly_00305	Borrelia_recurrentis_A1_00318	Borrelia_crocidurae_str_Achema_00307	Borrelia_miyamotoi_LB_2001_00302	Borrelia_bavariensis_Pbi_00293	Borrelia_garinii_00558	Borrelia_afzelii_HLJ01_00314	Borrelia_bissetti_DN127_00291	Borrelia_burgdorferi_B31_00294	Borrelia_valaisiana_Tom4006_00291	Borrelia_chilensis_00291
rsmH	Ribosomal RNA small subunit methyltransferase H	NewBorrelia_00545	Borrelia_turcica_IST7_00315	Candidatus_Borrelia_tachyglossi_00315	Borrelia_parkeri_HR1_00309	Borrelia_turicatae_91E135_00306	Borrelia_coriaceae_Co53_00319	Borrelia_hermsii_HS1_00305	Borrelia_anserina_Es_00300	Borrelia_duttonii_Ly_00317	Borrelia_recurrentis_A1_00331	Borrelia_crocidurae_str_Achema_00323	Borrelia_miyamotoi_LB_2001_00314	Borrelia_bavariensis_Pbi_00305	Borrelia_garinii_00546	Borrelia_afzelii_HLJ01_00326	Borrelia_bissetti_DN127_00303	Borrelia_burgdorferi_B31_00306	Borrelia_valaisiana_Tom4006_00303	Borrelia_chilensis_00303
group_1748	hypothetical protein	NewBorrelia_00516	Borrelia_turcica_IST7_00348	Candidatus_Borrelia_tachyglossi_00348	Borrelia_parkeri_HR1_00340	Borrelia_turicatae_91E135_00337	Borrelia_coriaceae_Co53_00355	Borrelia_hermsii_HS1_00336	Borrelia_anserina_Es_00331	Borrelia_duttonii_Ly_00347	Borrelia_recurrentis_A1_00362	Borrelia_crocidurae_str_Achema_00355	Borrelia_miyamotoi_LB_2001_00344	Borrelia_bavariensis_Pbi_00335	Borrelia_garinii_00516	Borrelia_afzelii_HLJ01_00362	Borrelia_bissetti_DN127_00333	Borrelia_burgdorferi_B31_00336	Borrelia_valaisiana_Tom4006_00334	Borrelia_chilensis_00333
gatB	Aspartyl/glutamyl-tRNA(Asn/Gln) amidotransferase subunit B	NewBorrelia_00515	Borrelia_turcica_IST7_00349	Candidatus_Borrelia_tachyglossi_00349	Borrelia_parkeri_HR1_00341	Borrelia_turicatae_91E135_00338	Borrelia_coriaceae_Co53_00357	Borrelia_hermsii_HS1_00337	Borrelia_anserina_Es_00332	Borrelia_duttonii_Ly_00348	Borrelia_recurrentis_A1_00363	Borrelia_crocidurae_str_Achema_00356	Borrelia_miyamotoi_LB_2001_00345	Borrelia_bavariensis_Pbi_00336	Borrelia_garinii_00515	Borrelia_afzelii_HLJ01_00364	Borrelia_bissetti_DN127_00334	Borrelia_burgdorferi_B31_00337	Borrelia_valaisiana_Tom4006_00335	Borrelia_chilensis_00334
gatC	hypothetical protein	NewBorrelia_00513	Borrelia_turcica_IST7_00351	Candidatus_Borrelia_tachyglossi_00351	Borrelia_parkeri_HR1_00343	Borrelia_turicatae_91E135_00340	Borrelia_coriaceae_Co53_00359	Borrelia_hermsii_HS1_00339	Borrelia_anserina_Es_00334	Borrelia_duttonii_Ly_00350	Borrelia_recurrentis_A1_00365	Borrelia_crocidurae_str_Achema_00358	Borrelia_miyamotoi_LB_2001_00347	Borrelia_bavariensis_Pbi_00338	Borrelia_garinii_00513	Borrelia_afzelii_HLJ01_00367	Borrelia_bissetti_DN127_00336	Borrelia_burgdorferi_B31_00339	Borrelia_valaisiana_Tom4006_00337	Borrelia_chilensis_00336
uvrD	DNA helicase II	NewBorrelia_00512	Borrelia_turcica_IST7_00352	Candidatus_Borrelia_tachyglossi_00352	Borrelia_parkeri_HR1_00344	Borrelia_turicatae_91E135_00341	Borrelia_coriaceae_Co53_00360	Borrelia_hermsii_HS1_00340	Borrelia_anserina_Es_00335	Borrelia_duttonii_Ly_00351	Borrelia_recurrentis_A1_00366	Borrelia_crocidurae_str_Achema_00359	Borrelia_miyamotoi_LB_2001_00348	Borrelia_bavariensis_Pbi_00339	Borrelia_garinii_00512	Borrelia_afzelii_HLJ01_00368	Borrelia_bissetti_DN127_00337	Borrelia_burgdorferi_B31_00340	Borrelia_valaisiana_Tom4006_00338	Borrelia_chilensis_00337
group_1758	hypothetical protein	NewBorrelia_00505	Borrelia_turcica_IST7_00360	Candidatus_Borrelia_tachyglossi_00360	Borrelia_parkeri_HR1_00352	Borrelia_turicatae_91E135_00349	Borrelia_coriaceae_Co53_00369	Borrelia_hermsii_HS1_00348	Borrelia_anserina_Es_00343	Borrelia_duttonii_Ly_00358	Borrelia_recurrentis_A1_00373	Borrelia_crocidurae_str_Achema_00368	Borrelia_miyamotoi_LB_2001_00356	Borrelia_bavariensis_Pbi_00347	Borrelia_garinii_00504	Borrelia_afzelii_HLJ01_00378	Borrelia_bissetti_DN127_00345	Borrelia_burgdorferi_B31_00348	Borrelia_valaisiana_Tom4006_00346	Borrelia_chilensis_00345
group_1760	hypothetical protein	NewBorrelia_00460	Borrelia_turcica_IST7_00406	Candidatus_Borrelia_tachyglossi_00405	Borrelia_parkeri_HR1_00396	Borrelia_turicatae_91E135_00393	Borrelia_coriaceae_Co53_00416	Borrelia_hermsii_HS1_00392	Borrelia_anserina_Es_00390	Borrelia_duttonii_Ly_00402	Borrelia_recurrentis_A1_00418	Borrelia_crocidurae_str_Achema_00414	Borrelia_miyamotoi_LB_2001_00399	Borrelia_bavariensis_Pbi_00396	Borrelia_garinii_00455	Borrelia_afzelii_HLJ01_00428	Borrelia_bissetti_DN127_00392	Borrelia_burgdorferi_B31_00395	Borrelia_valaisiana_Tom4006_00393	Borrelia_chilensis_00391
manA	Mannose-6-phosphate isomerase	NewBorrelia_00452	Borrelia_turcica_IST7_00415	Candidatus_Borrelia_tachyglossi_00414	Borrelia_parkeri_HR1_00403	Borrelia_turicatae_91E135_00401	Borrelia_coriaceae_Co53_00423	Borrelia_hermsii_HS1_00400	Borrelia_anserina_Es_00398	Borrelia_duttonii_Ly_00409	Borrelia_recurrentis_A1_00425	Borrelia_crocidurae_str_Achema_00421	Borrelia_miyamotoi_LB_2001_00407	Borrelia_bavariensis_Pbi_00405	Borrelia_garinii_00446	Borrelia_afzelii_HLJ01_00437	Borrelia_bissetti_DN127_00401	Borrelia_burgdorferi_B31_00404	Borrelia_valaisiana_Tom4006_00402	Borrelia_chilensis_00400
nucA	Nuclease	NewBorrelia_00449	Borrelia_turcica_IST7_00418	Candidatus_Borrelia_tachyglossi_00417	Borrelia_parkeri_HR1_00406	Borrelia_turicatae_91E135_00404	Borrelia_coriaceae_Co53_00426	Borrelia_hermsii_HS1_00403	Borrelia_anserina_Es_00401	Borrelia_duttonii_Ly_00412	Borrelia_recurrentis_A1_00428	Borrelia_crocidurae_str_Achema_00424	Borrelia_miyamotoi_LB_2001_00413	Borrelia_bavariensis_Pbi_00408	Borrelia_garinii_00443	Borrelia_afzelii_HLJ01_00441	Borrelia_bissetti_DN127_00404	Borrelia_burgdorferi_B31_00407	Borrelia_valaisiana_Tom4006_00405	Borrelia_chilensis_00403
rcsC	Sensor histidine kinase RcsC	NewBorrelia_00439	Borrelia_turcica_IST7_00428	Candidatus_Borrelia_tachyglossi_00426	Borrelia_parkeri_HR1_00416	Borrelia_turicatae_91E135_00414	Borrelia_coriaceae_Co53_00436	Borrelia_hermsii_HS1_00413	Borrelia_anserina_Es_00411	Borrelia_duttonii_Ly_00422	Borrelia_recurrentis_A1_00438	Borrelia_crocidurae_str_Achema_00435	Borrelia_miyamotoi_LB_2001_00424	Borrelia_bavariensis_Pbi_00417	Borrelia_garinii_00434	Borrelia_afzelii_HLJ01_00451	Borrelia_bissetti_DN127_00413	Borrelia_burgdorferi_B31_00416	Borrelia_valaisiana_Tom4006_00414	Borrelia_chilensis_00412
yigL_2	Pyridoxal phosphate phosphatase YigL	NewBorrelia_00438	Borrelia_turcica_IST7_00430	Candidatus_Borrelia_tachyglossi_00428	Borrelia_parkeri_HR1_00417	Borrelia_turicatae_91E135_00415	Borrelia_coriaceae_Co53_00437	Borrelia_hermsii_HS1_00414	Borrelia_anserina_Es_00412	Borrelia_duttonii_Ly_00423	Borrelia_recurrentis_A1_00439	Borrelia_crocidurae_str_Achema_00436	Borrelia_miyamotoi_LB_2001_00425	Borrelia_bavariensis_Pbi_00420	Borrelia_garinii_00431	Borrelia_afzelii_HLJ01_00452	Borrelia_bissetti_DN127_00416	Borrelia_burgdorferi_B31_00419	Borrelia_valaisiana_Tom4006_00415	Borrelia_chilensis_00415
group_1767	Putative 3-methyladenine DNA glycosylase	NewBorrelia_00434	Borrelia_turcica_IST7_00434	Candidatus_Borrelia_tachyglossi_00432	Borrelia_parkeri_HR1_00421	Borrelia_turicatae_91E135_00419	Borrelia_coriaceae_Co53_00442	Borrelia_hermsii_HS1_00418	Borrelia_anserina_Es_00416	Borrelia_duttonii_Ly_00427	Borrelia_recurrentis_A1_00443	Borrelia_crocidurae_str_Achema_00440	Borrelia_miyamotoi_LB_2001_00429	Borrelia_bavariensis_Pbi_00421	Borrelia_garinii_00430	Borrelia_afzelii_HLJ01_00453	Borrelia_bissetti_DN127_00417	Borrelia_burgdorferi_B31_00420	Borrelia_valaisiana_Tom4006_00416	Borrelia_chilensis_00416
group_1768	hypothetical protein	NewBorrelia_00428	Borrelia_turcica_IST7_00441	Candidatus_Borrelia_tachyglossi_00440	Borrelia_parkeri_HR1_00426	Borrelia_turicatae_91E135_00424	Borrelia_coriaceae_Co53_00448	Borrelia_hermsii_HS1_00424	Borrelia_anserina_Es_00421	Borrelia_duttonii_Ly_00431	Borrelia_recurrentis_A1_00447	Borrelia_crocidurae_str_Achema_00444	Borrelia_miyamotoi_LB_2001_00434	Borrelia_bavariensis_Pbi_00427	Borrelia_garinii_00425	Borrelia_afzelii_HLJ01_00458	Borrelia_bissetti_DN127_00422	Borrelia_burgdorferi_B31_00426	Borrelia_valaisiana_Tom4006_00421	Borrelia_chilensis_00420
group_1773	hypothetical protein	NewBorrelia_00407	Borrelia_turcica_IST7_00465	Candidatus_Borrelia_tachyglossi_00464	Borrelia_parkeri_HR1_00450	Borrelia_turicatae_91E135_00448	Borrelia_coriaceae_Co53_00474	Borrelia_hermsii_HS1_00449	Borrelia_anserina_Es_00445	Borrelia_duttonii_Ly_00455	Borrelia_recurrentis_A1_00470	Borrelia_crocidurae_str_Achema_00468	Borrelia_miyamotoi_LB_2001_00458	Borrelia_bavariensis_Pbi_00449	Borrelia_garinii_00403	Borrelia_afzelii_HLJ01_00483	Borrelia_bissetti_DN127_00444	Borrelia_burgdorferi_B31_00448	Borrelia_valaisiana_Tom4006_00443	Borrelia_chilensis_00442
mscS	Small-conductance mechanosensitive channel	NewBorrelia_00405	Borrelia_turcica_IST7_00467	Candidatus_Borrelia_tachyglossi_00466	Borrelia_parkeri_HR1_00452	Borrelia_turicatae_91E135_00450	Borrelia_coriaceae_Co53_00477	Borrelia_hermsii_HS1_00451	Borrelia_anserina_Es_00447	Borrelia_duttonii_Ly_00457	Borrelia_recurrentis_A1_00472	Borrelia_crocidurae_str_Achema_00470	Borrelia_miyamotoi_LB_2001_00460	Borrelia_bavariensis_Pbi_00451	Borrelia_garinii_00401	Borrelia_afzelii_HLJ01_00485	Borrelia_bissetti_DN127_00446	Borrelia_burgdorferi_B31_00450	Borrelia_valaisiana_Tom4006_00445	Borrelia_chilensis_00444
mgs	Alpha-monoglucosyldiacylglycerol synthase	NewBorrelia_00404	Borrelia_turcica_IST7_00468	Candidatus_Borrelia_tachyglossi_00467	Borrelia_parkeri_HR1_00453	Borrelia_turicatae_91E135_00451	Borrelia_coriaceae_Co53_00478	Borrelia_hermsii_HS1_00452	Borrelia_anserina_Es_00448	Borrelia_duttonii_Ly_00458	Borrelia_recurrentis_A1_00473	Borrelia_crocidurae_str_Achema_00471	Borrelia_miyamotoi_LB_2001_00461	Borrelia_bavariensis_Pbi_00452	Borrelia_garinii_00400	Borrelia_afzelii_HLJ01_00486	Borrelia_bissetti_DN127_00447	Borrelia_burgdorferi_B31_00451	Borrelia_valaisiana_Tom4006_00446	Borrelia_chilensis_00445
group_1776	hypothetical protein	NewBorrelia_00403	Borrelia_turcica_IST7_00469	Candidatus_Borrelia_tachyglossi_00468	Borrelia_parkeri_HR1_00454	Borrelia_turicatae_91E135_00452	Borrelia_coriaceae_Co53_00479	Borrelia_hermsii_HS1_00453	Borrelia_anserina_Es_00449	Borrelia_duttonii_Ly_00459	Borrelia_recurrentis_A1_00474	Borrelia_crocidurae_str_Achema_00472	Borrelia_miyamotoi_LB_2001_00462	Borrelia_bavariensis_Pbi_00453	Borrelia_garinii_00399	Borrelia_afzelii_HLJ01_00487	Borrelia_bissetti_DN127_00448	Borrelia_burgdorferi_B31_00452	Borrelia_valaisiana_Tom4006_00447	Borrelia_chilensis_00446
group_1778	LPS-assembly protein LptD	NewBorrelia_00389	Borrelia_turcica_IST7_00484	Candidatus_Borrelia_tachyglossi_00483	Borrelia_parkeri_HR1_00469	Borrelia_turicatae_91E135_00467	Borrelia_coriaceae_Co53_00495	Borrelia_hermsii_HS1_00468	Borrelia_anserina_Es_00464	Borrelia_duttonii_Ly_00474	Borrelia_recurrentis_A1_00489	Borrelia_crocidurae_str_Achema_00488	Borrelia_miyamotoi_LB_2001_00477	Borrelia_bavariensis_Pbi_00467	Borrelia_garinii_00385	Borrelia_afzelii_HLJ01_00501	Borrelia_bissetti_DN127_00462	Borrelia_burgdorferi_B31_00466	Borrelia_valaisiana_Tom4006_00461	Borrelia_chilensis_00460
ymdB_1	2',3'-cyclic-nucleotide 2'-phosphodiesterase	NewBorrelia_00383	Borrelia_turcica_IST7_00490	Candidatus_Borrelia_tachyglossi_00489	Borrelia_parkeri_HR1_00475	Borrelia_turicatae_91E135_00473	Borrelia_coriaceae_Co53_00502	Borrelia_hermsii_HS1_00474	Borrelia_anserina_Es_00470	Borrelia_duttonii_Ly_00480	Borrelia_recurrentis_A1_00495	Borrelia_crocidurae_str_Achema_00494	Borrelia_miyamotoi_LB_2001_00483	Borrelia_bavariensis_Pbi_00473	Borrelia_garinii_00379	Borrelia_afzelii_HLJ01_00508	Borrelia_bissetti_DN127_00468	Borrelia_burgdorferi_B31_00472	Borrelia_valaisiana_Tom4006_00467	Borrelia_chilensis_00466
group_1781	hypothetical protein	NewBorrelia_00350	Borrelia_turcica_IST7_00526	Candidatus_Borrelia_tachyglossi_00527	Borrelia_parkeri_HR1_00510	Borrelia_turicatae_91E135_00508	Borrelia_coriaceae_Co53_00537	Borrelia_hermsii_HS1_00509	Borrelia_anserina_Es_00506	Borrelia_duttonii_Ly_00515	Borrelia_recurrentis_A1_00530	Borrelia_crocidurae_str_Achema_00529	Borrelia_miyamotoi_LB_2001_00517	Borrelia_bavariensis_Pbi_00507	Borrelia_garinii_00344	Borrelia_afzelii_HLJ01_00544	Borrelia_bissetti_DN127_00503	Borrelia_burgdorferi_B31_00507	Borrelia_valaisiana_Tom4006_00502	Borrelia_chilensis_00501
der	GTPase Der	NewBorrelia_00349	Borrelia_turcica_IST7_00527	Candidatus_Borrelia_tachyglossi_00528	Borrelia_parkeri_HR1_00511	Borrelia_turicatae_91E135_00509	Borrelia_coriaceae_Co53_00538	Borrelia_hermsii_HS1_00510	Borrelia_anserina_Es_00507	Borrelia_duttonii_Ly_00516	Borrelia_recurrentis_A1_00531	Borrelia_crocidurae_str_Achema_00530	Borrelia_miyamotoi_LB_2001_00518	Borrelia_bavariensis_Pbi_00508	Borrelia_garinii_00343	Borrelia_afzelii_HLJ01_00545	Borrelia_bissetti_DN127_00504	Borrelia_burgdorferi_B31_00508	Borrelia_valaisiana_Tom4006_00503	Borrelia_chilensis_00502
pheT	Phenylalanine--tRNA ligase beta subunit	NewBorrelia_00344	Borrelia_turcica_IST7_00532	Candidatus_Borrelia_tachyglossi_00533	Borrelia_parkeri_HR1_00516	Borrelia_turicatae_91E135_00514	Borrelia_coriaceae_Co53_00543	Borrelia_hermsii_HS1_00515	Borrelia_anserina_Es_00512	Borrelia_duttonii_Ly_00521	Borrelia_recurrentis_A1_00536	Borrelia_crocidurae_str_Achema_00536	Borrelia_miyamotoi_LB_2001_00523	Borrelia_bavariensis_Pbi_00513	Borrelia_garinii_00338	Borrelia_afzelii_HLJ01_00552	Borrelia_bissetti_DN127_00509	Borrelia_burgdorferi_B31_00514	Borrelia_valaisiana_Tom4006_00508	Borrelia_chilensis_00507
trxB	Thioredoxin reductase	NewBorrelia_00343	Borrelia_turcica_IST7_00533	Candidatus_Borrelia_tachyglossi_00534	Borrelia_parkeri_HR1_00517	Borrelia_turicatae_91E135_00515	Borrelia_coriaceae_Co53_00544	Borrelia_hermsii_HS1_00516	Borrelia_anserina_Es_00513	Borrelia_duttonii_Ly_00522	Borrelia_recurrentis_A1_00537	Borrelia_crocidurae_str_Achema_00537	Borrelia_miyamotoi_LB_2001_00524	Borrelia_bavariensis_Pbi_00514	Borrelia_garinii_00337	Borrelia_afzelii_HLJ01_00553	Borrelia_bissetti_DN127_00510	Borrelia_burgdorferi_B31_00515	Borrelia_valaisiana_Tom4006_00509	Borrelia_chilensis_00508
rlmB	23S rRNA (guanosine-2'-O-)-methyltransferase RlmB	NewBorrelia_00342	Borrelia_turcica_IST7_00535	Candidatus_Borrelia_tachyglossi_00536	Borrelia_parkeri_HR1_00518	Borrelia_turicatae_91E135_00516	Borrelia_coriaceae_Co53_00545	Borrelia_hermsii_HS1_00517	Borrelia_anserina_Es_00514	Borrelia_duttonii_Ly_00523	Borrelia_recurrentis_A1_00538	Borrelia_crocidurae_str_Achema_00539	Borrelia_miyamotoi_LB_2001_00525	Borrelia_bavariensis_Pbi_00515	Borrelia_garinii_00336	Borrelia_afzelii_HLJ01_00554	Borrelia_bissetti_DN127_00511	Borrelia_burgdorferi_B31_00516	Borrelia_valaisiana_Tom4006_00510	Borrelia_chilensis_00509
coaX	Type III pantothenate kinase	NewBorrelia_00334	Borrelia_turcica_IST7_00544	Candidatus_Borrelia_tachyglossi_00545	Borrelia_parkeri_HR1_00527	Borrelia_turicatae_91E135_00524	Borrelia_coriaceae_Co53_00556	Borrelia_hermsii_HS1_00526	Borrelia_anserina_Es_00522	Borrelia_duttonii_Ly_00531	Borrelia_recurrentis_A1_00546	Borrelia_crocidurae_str_Achema_00547	Borrelia_miyamotoi_LB_2001_00533	Borrelia_bavariensis_Pbi_00523	Borrelia_garinii_00328	Borrelia_afzelii_HLJ01_00563	Borrelia_bissetti_DN127_00518	Borrelia_burgdorferi_B31_00525	Borrelia_valaisiana_Tom4006_00518	Borrelia_chilensis_00517
group_1791	hypothetical protein	NewBorrelia_00333	Borrelia_turcica_IST7_00546	Candidatus_Borrelia_tachyglossi_00548	Borrelia_parkeri_HR1_00528	Borrelia_turicatae_91E135_00525	Borrelia_coriaceae_Co53_00557	Borrelia_hermsii_HS1_00527	Borrelia_anserina_Es_00523	Borrelia_duttonii_Ly_00532	Borrelia_recurrentis_A1_00547	Borrelia_crocidurae_str_Achema_00548	Borrelia_miyamotoi_LB_2001_00534	Borrelia_bavariensis_Pbi_00525	Borrelia_garinii_00326	Borrelia_afzelii_HLJ01_00566	Borrelia_bissetti_DN127_00520	Borrelia_burgdorferi_B31_00527	Borrelia_valaisiana_Tom4006_00520	Borrelia_chilensis_00519
group_1792	hypothetical protein	NewBorrelia_00327	Borrelia_turcica_IST7_00552	Candidatus_Borrelia_tachyglossi_00554	Borrelia_parkeri_HR1_00534	Borrelia_turicatae_91E135_00531	Borrelia_coriaceae_Co53_00564	Borrelia_hermsii_HS1_00533	Borrelia_anserina_Es_00529	Borrelia_duttonii_Ly_00538	Borrelia_recurrentis_A1_00553	Borrelia_crocidurae_str_Achema_00555	Borrelia_miyamotoi_LB_2001_00540	Borrelia_bavariensis_Pbi_00531	Borrelia_garinii_00320	Borrelia_afzelii_HLJ01_00572	Borrelia_bissetti_DN127_00526	Borrelia_burgdorferi_B31_00534	Borrelia_valaisiana_Tom4006_00526	Borrelia_chilensis_00525
coaE	Dephospho-CoA kinase	NewBorrelia_00310	Borrelia_turcica_IST7_00567	Candidatus_Borrelia_tachyglossi_00571	Borrelia_parkeri_HR1_00550	Borrelia_turicatae_91E135_00547	Borrelia_coriaceae_Co53_00581	Borrelia_hermsii_HS1_00549	Borrelia_anserina_Es_00545	Borrelia_duttonii_Ly_00554	Borrelia_recurrentis_A1_00569	Borrelia_crocidurae_str_Achema_00571	Borrelia_miyamotoi_LB_2001_00556	Borrelia_bavariensis_Pbi_00545	Borrelia_garinii_00306	Borrelia_afzelii_HLJ01_00587	Borrelia_bissetti_DN127_00540	Borrelia_burgdorferi_B31_00548	Borrelia_valaisiana_Tom4006_00540	Borrelia_chilensis_00539
group_1796	hypothetical protein	NewBorrelia_00308	Borrelia_turcica_IST7_00569	Candidatus_Borrelia_tachyglossi_00573	Borrelia_parkeri_HR1_00552	Borrelia_turicatae_91E135_00549	Borrelia_coriaceae_Co53_00583	Borrelia_hermsii_HS1_00551	Borrelia_anserina_Es_00547	Borrelia_duttonii_Ly_00556	Borrelia_recurrentis_A1_00571	Borrelia_crocidurae_str_Achema_00574	Borrelia_miyamotoi_LB_2001_00558	Borrelia_bavariensis_Pbi_00547	Borrelia_garinii_00304	Borrelia_afzelii_HLJ01_00589	Borrelia_bissetti_DN127_00542	Borrelia_burgdorferi_B31_00550	Borrelia_valaisiana_Tom4006_00542	Borrelia_chilensis_00541
group_1797	hypothetical protein	NewBorrelia_00302	Borrelia_turcica_IST7_00575	Candidatus_Borrelia_tachyglossi_00579	Borrelia_parkeri_HR1_00558	Borrelia_turicatae_91E135_00555	Borrelia_coriaceae_Co53_00589	Borrelia_hermsii_HS1_00557	Borrelia_anserina_Es_00553	Borrelia_duttonii_Ly_00562	Borrelia_recurrentis_A1_00577	Borrelia_crocidurae_str_Achema_00581	Borrelia_miyamotoi_LB_2001_00564	Borrelia_bavariensis_Pbi_00553	Borrelia_garinii_00298	Borrelia_afzelii_HLJ01_00596	Borrelia_bissetti_DN127_00548	Borrelia_burgdorferi_B31_00556	Borrelia_valaisiana_Tom4006_00548	Borrelia_chilensis_00547
group_1798	hypothetical protein	NewBorrelia_00270	Borrelia_turcica_IST7_00608	Candidatus_Borrelia_tachyglossi_00611	Borrelia_parkeri_HR1_00591	Borrelia_turicatae_91E135_00588	Borrelia_coriaceae_Co53_00621	Borrelia_hermsii_HS1_00589	Borrelia_anserina_Es_00582	Borrelia_duttonii_Ly_00594	Borrelia_recurrentis_A1_00609	Borrelia_crocidurae_str_Achema_00613	Borrelia_miyamotoi_LB_2001_00590	Borrelia_bavariensis_Pbi_00586	Borrelia_garinii_00266	Borrelia_afzelii_HLJ01_00630	Borrelia_bissetti_DN127_00580	Borrelia_burgdorferi_B31_00588	Borrelia_valaisiana_Tom4006_00580	Borrelia_chilensis_00579
pta	Phosphate acetyltransferase	NewBorrelia_00268	Borrelia_turcica_IST7_00610	Candidatus_Borrelia_tachyglossi_00613	Borrelia_parkeri_HR1_00593	Borrelia_turicatae_91E135_00590	Borrelia_coriaceae_Co53_00624	Borrelia_hermsii_HS1_00591	Borrelia_anserina_Es_00584	Borrelia_duttonii_Ly_00596	Borrelia_recurrentis_A1_00611	Borrelia_crocidurae_str_Achema_00616	Borrelia_miyamotoi_LB_2001_00592	Borrelia_bavariensis_Pbi_00589	Borrelia_garinii_00263	Borrelia_afzelii_HLJ01_00633	Borrelia_bissetti_DN127_00583	Borrelia_burgdorferi_B31_00591	Borrelia_valaisiana_Tom4006_00583	Borrelia_chilensis_00582
group_1802	hypothetical protein	NewBorrelia_00266	Borrelia_turcica_IST7_00613	Candidatus_Borrelia_tachyglossi_00616	Borrelia_parkeri_HR1_00596	Borrelia_turicatae_91E135_00593	Borrelia_coriaceae_Co53_00627	Borrelia_hermsii_HS1_00594	Borrelia_anserina_Es_00587	Borrelia_duttonii_Ly_00599	Borrelia_recurrentis_A1_00614	Borrelia_crocidurae_str_Achema_00619	Borrelia_miyamotoi_LB_2001_00595	Borrelia_bavariensis_Pbi_00592	Borrelia_garinii_00260	Borrelia_afzelii_HLJ01_00636	Borrelia_bissetti_DN127_00586	Borrelia_burgdorferi_B31_00594	Borrelia_valaisiana_Tom4006_00586	Borrelia_chilensis_00585
cysS	Cysteine--tRNA ligase	NewBorrelia_00259	Borrelia_turcica_IST7_00620	Candidatus_Borrelia_tachyglossi_00623	Borrelia_parkeri_HR1_00603	Borrelia_turicatae_91E135_00600	Borrelia_coriaceae_Co53_00635	Borrelia_hermsii_HS1_00601	Borrelia_anserina_Es_00594	Borrelia_duttonii_Ly_00606	Borrelia_recurrentis_A1_00621	Borrelia_crocidurae_str_Achema_00626	Borrelia_miyamotoi_LB_2001_00602	Borrelia_bavariensis_Pbi_00599	Borrelia_garinii_00253	Borrelia_afzelii_HLJ01_00643	Borrelia_bissetti_DN127_00593	Borrelia_burgdorferi_B31_00601	Borrelia_valaisiana_Tom4006_00593	Borrelia_chilensis_00592
group_1804	hypothetical protein	NewBorrelia_00255	Borrelia_turcica_IST7_00624	Candidatus_Borrelia_tachyglossi_00627	Borrelia_parkeri_HR1_00607	Borrelia_turicatae_91E135_00604	Borrelia_coriaceae_Co53_00639	Borrelia_hermsii_HS1_00605	Borrelia_anserina_Es_00598	Borrelia_duttonii_Ly_00610	Borrelia_recurrentis_A1_00625	Borrelia_crocidurae_str_Achema_00631	Borrelia_miyamotoi_LB_2001_00606	Borrelia_bavariensis_Pbi_00603	Borrelia_garinii_00249	Borrelia_afzelii_HLJ01_00647	Borrelia_bissetti_DN127_00597	Borrelia_burgdorferi_B31_00605	Borrelia_valaisiana_Tom4006_00597	Borrelia_chilensis_00596
tig	Trigger factor	NewBorrelia_00245	Borrelia_turcica_IST7_00634	Candidatus_Borrelia_tachyglossi_00636	Borrelia_parkeri_HR1_00616	Borrelia_turicatae_91E135_00613	Borrelia_coriaceae_Co53_00648	Borrelia_hermsii_HS1_00615	Borrelia_anserina_Es_00607	Borrelia_duttonii_Ly_00619	Borrelia_recurrentis_A1_00634	Borrelia_crocidurae_str_Achema_00640	Borrelia_miyamotoi_LB_2001_00615	Borrelia_bavariensis_Pbi_00613	Borrelia_garinii_00239	Borrelia_afzelii_HLJ01_00657	Borrelia_bissetti_DN127_00607	Borrelia_burgdorferi_B31_00615	Borrelia_valaisiana_Tom4006_00607	Borrelia_chilensis_00606
cdd	Cytidine deaminase	NewBorrelia_00236	Borrelia_turcica_IST7_00643	Candidatus_Borrelia_tachyglossi_00645	Borrelia_parkeri_HR1_00625	Borrelia_turicatae_91E135_00622	Borrelia_coriaceae_Co53_00658	Borrelia_hermsii_HS1_00624	Borrelia_anserina_Es_00616	Borrelia_duttonii_Ly_00628	Borrelia_recurrentis_A1_00642	Borrelia_crocidurae_str_Achema_00650	Borrelia_miyamotoi_LB_2001_00622	Borrelia_bavariensis_Pbi_00622	Borrelia_garinii_00230	Borrelia_afzelii_HLJ01_00667	Borrelia_bissetti_DN127_00616	Borrelia_burgdorferi_B31_00624	Borrelia_valaisiana_Tom4006_00616	Borrelia_chilensis_00615
nrnA	Bifunctional oligoribonuclease and PAP phosphatase NrnA	NewBorrelia_00235	Borrelia_turcica_IST7_00644	Candidatus_Borrelia_tachyglossi_00646	Borrelia_parkeri_HR1_00626	Borrelia_turicatae_91E135_00623	Borrelia_coriaceae_Co53_00659	Borrelia_hermsii_HS1_00625	Borrelia_anserina_Es_00617	Borrelia_duttonii_Ly_00629	Borrelia_recurrentis_A1_00643	Borrelia_crocidurae_str_Achema_00651	Borrelia_miyamotoi_LB_2001_00623	Borrelia_bavariensis_Pbi_00623	Borrelia_garinii_00229	Borrelia_afzelii_HLJ01_00668	Borrelia_bissetti_DN127_00617	Borrelia_burgdorferi_B31_00625	Borrelia_valaisiana_Tom4006_00617	Borrelia_chilensis_00616
pncB	Nicotinate phosphoribosyltransferase	NewBorrelia_00219	Borrelia_turcica_IST7_00661	Candidatus_Borrelia_tachyglossi_00664	Borrelia_parkeri_HR1_00644	Borrelia_turicatae_91E135_00641	Borrelia_coriaceae_Co53_00682	Borrelia_hermsii_HS1_00642	Borrelia_anserina_Es_00634	Borrelia_duttonii_Ly_00646	Borrelia_recurrentis_A1_00660	Borrelia_crocidurae_str_Achema_00671	Borrelia_miyamotoi_LB_2001_00641	Borrelia_bavariensis_Pbi_00641	Borrelia_garinii_00211	Borrelia_afzelii_HLJ01_00688	Borrelia_bissetti_DN127_00635	Borrelia_burgdorferi_B31_00644	Borrelia_valaisiana_Tom4006_00635	Borrelia_chilensis_00634
rbgA	Ribosome biogenesis GTPase A	NewBorrelia_00211	Borrelia_turcica_IST7_00669	Candidatus_Borrelia_tachyglossi_00672	Borrelia_parkeri_HR1_00651	Borrelia_turicatae_91E135_00648	Borrelia_coriaceae_Co53_00691	Borrelia_hermsii_HS1_00650	Borrelia_anserina_Es_00641	Borrelia_duttonii_Ly_00653	Borrelia_recurrentis_A1_00667	Borrelia_crocidurae_str_Achema_00678	Borrelia_miyamotoi_LB_2001_00649	Borrelia_bavariensis_Pbi_00649	Borrelia_garinii_00203	Borrelia_afzelii_HLJ01_00696	Borrelia_bissetti_DN127_00643	Borrelia_burgdorferi_B31_00652	Borrelia_valaisiana_Tom4006_00643	Borrelia_chilensis_00642
nanE	Putative N-acetylmannosamine-6-phosphate 2-epimerase	NewBorrelia_00210	Borrelia_turcica_IST7_00670	Candidatus_Borrelia_tachyglossi_00673	Borrelia_parkeri_HR1_00652	Borrelia_turicatae_91E135_00649	Borrelia_coriaceae_Co53_00692	Borrelia_hermsii_HS1_00651	Borrelia_anserina_Es_00642	Borrelia_duttonii_Ly_00654	Borrelia_recurrentis_A1_00668	Borrelia_crocidurae_str_Achema_00679	Borrelia_miyamotoi_LB_2001_00650	Borrelia_bavariensis_Pbi_00650	Borrelia_garinii_00202	Borrelia_afzelii_HLJ01_00697	Borrelia_bissetti_DN127_00644	Borrelia_burgdorferi_B31_00653	Borrelia_valaisiana_Tom4006_00644	Borrelia_chilensis_00643
group_1812	hypothetical protein	NewBorrelia_00202	Borrelia_turcica_IST7_00678	Candidatus_Borrelia_tachyglossi_00681	Borrelia_parkeri_HR1_00660	Borrelia_turicatae_91E135_00657	Borrelia_coriaceae_Co53_00701	Borrelia_hermsii_HS1_00659	Borrelia_anserina_Es_00650	Borrelia_duttonii_Ly_00662	Borrelia_recurrentis_A1_00676	Borrelia_crocidurae_str_Achema_00687	Borrelia_miyamotoi_LB_2001_00658	Borrelia_bavariensis_Pbi_00658	Borrelia_garinii_00194	Borrelia_afzelii_HLJ01_00705	Borrelia_bissetti_DN127_00652	Borrelia_burgdorferi_B31_00661	Borrelia_valaisiana_Tom4006_00652	Borrelia_chilensis_00651
group_1814	hypothetical protein	NewBorrelia_00195	Borrelia_turcica_IST7_00687	Candidatus_Borrelia_tachyglossi_00690	Borrelia_parkeri_HR1_00669	Borrelia_turicatae_91E135_00666	Borrelia_coriaceae_Co53_00712	Borrelia_hermsii_HS1_00668	Borrelia_anserina_Es_00659	Borrelia_duttonii_Ly_00671	Borrelia_recurrentis_A1_00685	Borrelia_crocidurae_str_Achema_00697	Borrelia_miyamotoi_LB_2001_00669	Borrelia_bavariensis_Pbi_00667	Borrelia_garinii_00185	Borrelia_afzelii_HLJ01_00715	Borrelia_bissetti_DN127_00661	Borrelia_burgdorferi_B31_00670	Borrelia_valaisiana_Tom4006_00661	Borrelia_chilensis_00660
galK	Galactokinase	NewBorrelia_00168	Borrelia_turcica_IST7_00714	Candidatus_Borrelia_tachyglossi_00717	Borrelia_parkeri_HR1_00696	Borrelia_turicatae_91E135_00693	Borrelia_coriaceae_Co53_00739	Borrelia_hermsii_HS1_00695	Borrelia_anserina_Es_00686	Borrelia_duttonii_Ly_00698	Borrelia_recurrentis_A1_00712	Borrelia_crocidurae_str_Achema_00724	Borrelia_miyamotoi_LB_2001_00696	Borrelia_bavariensis_Pbi_00694	Borrelia_garinii_00158	Borrelia_afzelii_HLJ01_00743	Borrelia_bissetti_DN127_00688	Borrelia_burgdorferi_B31_00697	Borrelia_valaisiana_Tom4006_00688	Borrelia_chilensis_00687
group_1816	hypothetical protein	NewBorrelia_00155	Borrelia_turcica_IST7_00728	Candidatus_Borrelia_tachyglossi_00734	Borrelia_parkeri_HR1_00711	Borrelia_turicatae_91E135_00709	Borrelia_coriaceae_Co53_00753	Borrelia_hermsii_HS1_00709	Borrelia_anserina_Es_00698	Borrelia_duttonii_Ly_00711	Borrelia_recurrentis_A1_00724	Borrelia_crocidurae_str_Achema_00738	Borrelia_miyamotoi_LB_2001_00710	Borrelia_bavariensis_Pbi_00706	Borrelia_garinii_00146	Borrelia_afzelii_HLJ01_00755	Borrelia_bissetti_DN127_00700	Borrelia_burgdorferi_B31_00709	Borrelia_valaisiana_Tom4006_00700	Borrelia_chilensis_00699
group_1818	hypothetical protein	NewBorrelia_00149	Borrelia_turcica_IST7_00734	Candidatus_Borrelia_tachyglossi_00740	Borrelia_parkeri_HR1_00717	Borrelia_turicatae_91E135_00715	Borrelia_coriaceae_Co53_00759	Borrelia_hermsii_HS1_00715	Borrelia_anserina_Es_00704	Borrelia_duttonii_Ly_00717	Borrelia_recurrentis_A1_00730	Borrelia_crocidurae_str_Achema_00744	Borrelia_miyamotoi_LB_2001_00716	Borrelia_bavariensis_Pbi_00712	Borrelia_garinii_00140	Borrelia_afzelii_HLJ01_00761	Borrelia_bissetti_DN127_00706	Borrelia_burgdorferi_B31_00715	Borrelia_valaisiana_Tom4006_00706	Borrelia_chilensis_00705
group_1825	hypothetical protein	NewBorrelia_00087	Borrelia_turcica_IST7_00797	Candidatus_Borrelia_tachyglossi_00803	Borrelia_parkeri_HR1_00779	Borrelia_turicatae_91E135_00776	Borrelia_coriaceae_Co53_00823	Borrelia_hermsii_HS1_00776	Borrelia_anserina_Es_00765	Borrelia_duttonii_Ly_00778	Borrelia_recurrentis_A1_00792	Borrelia_crocidurae_str_Achema_00809	Borrelia_miyamotoi_LB_2001_00777	Borrelia_bavariensis_Pbi_00772	Borrelia_garinii_00081	Borrelia_afzelii_HLJ01_00823	Borrelia_bissetti_DN127_00766	Borrelia_burgdorferi_B31_00774	Borrelia_valaisiana_Tom4006_00765	Borrelia_chilensis_00765
murG	UDP-N-acetylglucosamine--N-acetylmuramyl-(pentapeptide) pyrophosphoryl-undecaprenol N-acetylglucosamine transferase	NewBorrelia_00085	Borrelia_turcica_IST7_00799	Candidatus_Borrelia_tachyglossi_00805	Borrelia_parkeri_HR1_00781	Borrelia_turicatae_91E135_00778	Borrelia_coriaceae_Co53_00825	Borrelia_hermsii_HS1_00778	Borrelia_anserina_Es_00767	Borrelia_duttonii_Ly_00780	Borrelia_recurrentis_A1_00794	Borrelia_crocidurae_str_Achema_00811	Borrelia_miyamotoi_LB_2001_00779	Borrelia_bavariensis_Pbi_00774	Borrelia_garinii_00079	Borrelia_afzelii_HLJ01_00825	Borrelia_bissetti_DN127_00768	Borrelia_burgdorferi_B31_00776	Borrelia_valaisiana_Tom4006_00767	Borrelia_chilensis_00767
group_1827	hypothetical protein	NewBorrelia_00082	Borrelia_turcica_IST7_00802	Candidatus_Borrelia_tachyglossi_00808	Borrelia_parkeri_HR1_00784	Borrelia_turicatae_91E135_00781	Borrelia_coriaceae_Co53_00828	Borrelia_hermsii_HS1_00781	Borrelia_anserina_Es_00770	Borrelia_duttonii_Ly_00783	Borrelia_recurrentis_A1_00797	Borrelia_crocidurae_str_Achema_00814	Borrelia_miyamotoi_LB_2001_00782	Borrelia_bavariensis_Pbi_00777	Borrelia_garinii_00076	Borrelia_afzelii_HLJ01_00828	Borrelia_bissetti_DN127_00771	Borrelia_burgdorferi_B31_00779	Borrelia_valaisiana_Tom4006_00770	Borrelia_chilensis_00770
flgI	Flagellar P-ring protein	NewBorrelia_00078	Borrelia_turcica_IST7_00805	Candidatus_Borrelia_tachyglossi_00811	Borrelia_parkeri_HR1_00787	Borrelia_turicatae_91E135_00784	Borrelia_coriaceae_Co53_00831	Borrelia_hermsii_HS1_00784	Borrelia_anserina_Es_00773	Borrelia_duttonii_Ly_00786	Borrelia_recurrentis_A1_00800	Borrelia_crocidurae_str_Achema_00817	Borrelia_miyamotoi_LB_2001_00785	Borrelia_bavariensis_Pbi_00780	Borrelia_garinii_00073	Borrelia_afzelii_HLJ01_00832	Borrelia_bissetti_DN127_00774	Borrelia_burgdorferi_B31_00782	Borrelia_valaisiana_Tom4006_00773	Borrelia_chilensis_00773
group_1830	hypothetical protein	NewBorrelia_00077	Borrelia_turcica_IST7_00806	Candidatus_Borrelia_tachyglossi_00812	Borrelia_parkeri_HR1_00788	Borrelia_turicatae_91E135_00785	Borrelia_coriaceae_Co53_00832	Borrelia_hermsii_HS1_00785	Borrelia_anserina_Es_00774	Borrelia_duttonii_Ly_00787	Borrelia_recurrentis_A1_00801	Borrelia_crocidurae_str_Achema_00818	Borrelia_miyamotoi_LB_2001_00786	Borrelia_bavariensis_Pbi_00781	Borrelia_garinii_00072	Borrelia_afzelii_HLJ01_00833	Borrelia_bissetti_DN127_00775	Borrelia_burgdorferi_B31_00783	Borrelia_valaisiana_Tom4006_00774	Borrelia_chilensis_00774
group_1831	hypothetical protein	NewBorrelia_00071	Borrelia_turcica_IST7_00812	Candidatus_Borrelia_tachyglossi_00818	Borrelia_parkeri_HR1_00794	Borrelia_turicatae_91E135_00791	Borrelia_coriaceae_Co53_00838	Borrelia_hermsii_HS1_00791	Borrelia_anserina_Es_00780	Borrelia_duttonii_Ly_00793	Borrelia_recurrentis_A1_00807	Borrelia_crocidurae_str_Achema_00824	Borrelia_miyamotoi_LB_2001_00792	Borrelia_bavariensis_Pbi_00787	Borrelia_garinii_00066	Borrelia_afzelii_HLJ01_00839	Borrelia_bissetti_DN127_00781	Borrelia_burgdorferi_B31_00789	Borrelia_valaisiana_Tom4006_00780	Borrelia_chilensis_00780
obg	GTPase Obg	NewBorrelia_00069	Borrelia_turcica_IST7_00814	Candidatus_Borrelia_tachyglossi_00820	Borrelia_parkeri_HR1_00796	Borrelia_turicatae_91E135_00793	Borrelia_coriaceae_Co53_00840	Borrelia_hermsii_HS1_00793	Borrelia_anserina_Es_00782	Borrelia_duttonii_Ly_00795	Borrelia_recurrentis_A1_00809	Borrelia_crocidurae_str_Achema_00826	Borrelia_miyamotoi_LB_2001_00794	Borrelia_bavariensis_Pbi_00789	Borrelia_garinii_00064	Borrelia_afzelii_HLJ01_00841	Borrelia_bissetti_DN127_00783	Borrelia_burgdorferi_B31_00791	Borrelia_valaisiana_Tom4006_00782	Borrelia_chilensis_00782
pth	Peptidyl-tRNA hydrolase	NewBorrelia_00062	Borrelia_turcica_IST7_00821	Candidatus_Borrelia_tachyglossi_00828	Borrelia_parkeri_HR1_00803	Borrelia_turicatae_91E135_00800	Borrelia_coriaceae_Co53_00847	Borrelia_hermsii_HS1_00800	Borrelia_anserina_Es_00789	Borrelia_duttonii_Ly_00802	Borrelia_recurrentis_A1_00816	Borrelia_crocidurae_str_Achema_00833	Borrelia_miyamotoi_LB_2001_00800	Borrelia_bavariensis_Pbi_00797	Borrelia_garinii_00057	Borrelia_afzelii_HLJ01_00849	Borrelia_bissetti_DN127_00789	Borrelia_burgdorferi_B31_00798	Borrelia_valaisiana_Tom4006_00790	Borrelia_chilensis_00789
group_1834	hypothetical protein	NewBorrelia_00054	Borrelia_turcica_IST7_00829	Candidatus_Borrelia_tachyglossi_00836	Borrelia_parkeri_HR1_00811	Borrelia_turicatae_91E135_00808	Borrelia_coriaceae_Co53_00856	Borrelia_hermsii_HS1_00808	Borrelia_anserina_Es_00797	Borrelia_duttonii_Ly_00810	Borrelia_recurrentis_A1_00824	Borrelia_crocidurae_str_Achema_00841	Borrelia_miyamotoi_LB_2001_00810	Borrelia_bavariensis_Pbi_00804	Borrelia_garinii_00050	Borrelia_afzelii_HLJ01_00856	Borrelia_bissetti_DN127_00796	Borrelia_burgdorferi_B31_00805	Borrelia_valaisiana_Tom4006_00797	Borrelia_chilensis_00796
truB	tRNA pseudouridine synthase B	NewBorrelia_00044	Borrelia_turcica_IST7_00839	Candidatus_Borrelia_tachyglossi_00846	Borrelia_parkeri_HR1_00821	Borrelia_turicatae_91E135_00818	Borrelia_coriaceae_Co53_00867	Borrelia_hermsii_HS1_00818	Borrelia_anserina_Es_00807	Borrelia_duttonii_Ly_00820	Borrelia_recurrentis_A1_00834	Borrelia_crocidurae_str_Achema_00851	Borrelia_miyamotoi_LB_2001_00819	Borrelia_bavariensis_Pbi_00813	Borrelia_garinii_00041	Borrelia_afzelii_HLJ01_00866	Borrelia_bissetti_DN127_00805	Borrelia_burgdorferi_B31_00814	Borrelia_valaisiana_Tom4006_00806	Borrelia_chilensis_00805
panF	Sodium/pantothenate symporter	NewBorrelia_00034	Borrelia_turcica_IST7_00849	Candidatus_Borrelia_tachyglossi_00855	Borrelia_parkeri_HR1_00831	Borrelia_turicatae_91E135_00828	Borrelia_coriaceae_Co53_00879	Borrelia_hermsii_HS1_00828	Borrelia_anserina_Es_00817	Borrelia_duttonii_Ly_00835	Borrelia_recurrentis_A1_00844	Borrelia_crocidurae_str_Achema_00864	Borrelia_miyamotoi_LB_2001_00829	Borrelia_bavariensis_Pbi_00823	Borrelia_garinii_00031	Borrelia_afzelii_HLJ01_00878	Borrelia_bissetti_DN127_00815	Borrelia_burgdorferi_B31_00824	Borrelia_valaisiana_Tom4006_00816	Borrelia_chilensis_00815
murC	UDP-N-acetylmuramate--L-alanine ligase	NewBorrelia_00031	Borrelia_turcica_IST7_00852	Candidatus_Borrelia_tachyglossi_00858	Borrelia_parkeri_HR1_00834	Borrelia_turicatae_91E135_00831	Borrelia_coriaceae_Co53_00882	Borrelia_hermsii_HS1_00831	Borrelia_anserina_Es_00820	Borrelia_duttonii_Ly_00838	Borrelia_recurrentis_A1_00847	Borrelia_crocidurae_str_Achema_00867	Borrelia_miyamotoi_LB_2001_00832	Borrelia_bavariensis_Pbi_00826	Borrelia_garinii_00028	Borrelia_afzelii_HLJ01_00881	Borrelia_bissetti_DN127_00818	Borrelia_burgdorferi_B31_00827	Borrelia_valaisiana_Tom4006_00819	Borrelia_chilensis_00818
miaA	tRNA dimethylallyltransferase	NewBorrelia_00027	Borrelia_turcica_IST7_00856	Candidatus_Borrelia_tachyglossi_00862	Borrelia_parkeri_HR1_00838	Borrelia_turicatae_91E135_00835	Borrelia_coriaceae_Co53_00886	Borrelia_hermsii_HS1_00835	Borrelia_anserina_Es_00824	Borrelia_duttonii_Ly_00842	Borrelia_recurrentis_A1_00851	Borrelia_crocidurae_str_Achema_00871	Borrelia_miyamotoi_LB_2001_00836	Borrelia_bavariensis_Pbi_00830	Borrelia_garinii_00024	Borrelia_afzelii_HLJ01_00885	Borrelia_bissetti_DN127_00822	Borrelia_burgdorferi_B31_00831	Borrelia_valaisiana_Tom4006_00823	Borrelia_chilensis_00822
group_1845	hypothetical protein	NewBorrelia_00026	Borrelia_turcica_IST7_00857	Candidatus_Borrelia_tachyglossi_00863	Borrelia_parkeri_HR1_00839	Borrelia_turicatae_91E135_00836	Borrelia_coriaceae_Co53_00887	Borrelia_hermsii_HS1_00837	Borrelia_anserina_Es_00825	Borrelia_duttonii_Ly_00843	Borrelia_recurrentis_A1_00852	Borrelia_crocidurae_str_Achema_00872	Borrelia_miyamotoi_LB_2001_00837	Borrelia_bavariensis_Pbi_00831	Borrelia_garinii_00023	Borrelia_afzelii_HLJ01_00886	Borrelia_bissetti_DN127_00823	Borrelia_burgdorferi_B31_00832	Borrelia_valaisiana_Tom4006_00824	Borrelia_chilensis_00823
trpS2	Tryptophan--tRNA ligase 2	NewBorrelia_00840	Borrelia_turcica_IST7_00007	Candidatus_Borrelia_tachyglossi_00004	Borrelia_parkeri_HR1_00005	Borrelia_turicatae_91E135_00005	Borrelia_coriaceae_Co53_00002	Borrelia_hermsii_HS1_00005	Borrelia_anserina_Es_00004	Borrelia_duttonii_Ly_00018	Borrelia_recurrentis_A1_00021	Borrelia_crocidurae_str_Achema_00010	Borrelia_miyamotoi_LB_2001_00004	Borrelia_bavariensis_Pbi_00005	Borrelia_garinii_00845	Borrelia_afzelii_HLJ01_00006	Borrelia_bissetti_DN127_00005	Borrelia_burgdorferi_B31_00005	Borrelia_valaisiana_Tom4006_00004	Borrelia_chilensis_00003
truA	tRNA pseudouridine synthase A	NewBorrelia_00834	Borrelia_turcica_IST7_00014	Candidatus_Borrelia_tachyglossi_00011	Borrelia_parkeri_HR1_00012	Borrelia_turicatae_91E135_00012	Borrelia_coriaceae_Co53_00009	Borrelia_hermsii_HS1_00012	Borrelia_anserina_Es_00011	Borrelia_duttonii_Ly_00025	Borrelia_recurrentis_A1_00028	Borrelia_crocidurae_str_Achema_00017	Borrelia_miyamotoi_LB_2001_00012	Borrelia_bavariensis_Pbi_00012	Borrelia_garinii_00838	Borrelia_afzelii_HLJ01_00013	Borrelia_bissetti_DN127_00012	Borrelia_burgdorferi_B31_00012	Borrelia_valaisiana_Tom4006_00011	Borrelia_chilensis_00010
group_1851	hypothetical protein	NewBorrelia_00833	Borrelia_turcica_IST7_00015	Candidatus_Borrelia_tachyglossi_00012	Borrelia_parkeri_HR1_00013	Borrelia_turicatae_91E135_00013	Borrelia_coriaceae_Co53_00010	Borrelia_hermsii_HS1_00013	Borrelia_anserina_Es_00012	Borrelia_duttonii_Ly_00026	Borrelia_recurrentis_A1_00029	Borrelia_crocidurae_str_Achema_00018	Borrelia_miyamotoi_LB_2001_00013	Borrelia_bavariensis_Pbi_00013	Borrelia_garinii_00837	Borrelia_afzelii_HLJ01_00014	Borrelia_bissetti_DN127_00013	Borrelia_burgdorferi_B31_00013	Borrelia_valaisiana_Tom4006_00012	Borrelia_chilensis_00011
group_1852	hypothetical protein	NewBorrelia_00830	Borrelia_turcica_IST7_00018	Candidatus_Borrelia_tachyglossi_00015	Borrelia_parkeri_HR1_00016	Borrelia_turicatae_91E135_00016	Borrelia_coriaceae_Co53_00013	Borrelia_hermsii_HS1_00016	Borrelia_anserina_Es_00015	Borrelia_duttonii_Ly_00029	Borrelia_recurrentis_A1_00032	Borrelia_crocidurae_str_Achema_00021	Borrelia_miyamotoi_LB_2001_00016	Borrelia_bavariensis_Pbi_00016	Borrelia_garinii_00834	Borrelia_afzelii_HLJ01_00018	Borrelia_bissetti_DN127_00016	Borrelia_burgdorferi_B31_00016	Borrelia_valaisiana_Tom4006_00015	Borrelia_chilensis_00014
rluD	hypothetical protein	NewBorrelia_00828	Borrelia_turcica_IST7_00020	Candidatus_Borrelia_tachyglossi_00018	Borrelia_parkeri_HR1_00018	Borrelia_turicatae_91E135_00018	Borrelia_coriaceae_Co53_00015	Borrelia_hermsii_HS1_00018	Borrelia_anserina_Es_00017	Borrelia_duttonii_Ly_00031	Borrelia_recurrentis_A1_00034	Borrelia_crocidurae_str_Achema_00023	Borrelia_miyamotoi_LB_2001_00018	Borrelia_bavariensis_Pbi_00018	Borrelia_garinii_00832	Borrelia_afzelii_HLJ01_00020	Borrelia_bissetti_DN127_00018	Borrelia_burgdorferi_B31_00018	Borrelia_valaisiana_Tom4006_00017	Borrelia_chilensis_00016
ruvA	Holliday junction ATP-dependent DNA helicase RuvA	NewBorrelia_00823	Borrelia_turcica_IST7_00025	Candidatus_Borrelia_tachyglossi_00022	Borrelia_parkeri_HR1_00023	Borrelia_turicatae_91E135_00023	Borrelia_coriaceae_Co53_00020	Borrelia_hermsii_HS1_00023	Borrelia_anserina_Es_00022	Borrelia_duttonii_Ly_00036	Borrelia_recurrentis_A1_00039	Borrelia_crocidurae_str_Achema_00028	Borrelia_miyamotoi_LB_2001_00023	Borrelia_bavariensis_Pbi_00023	Borrelia_garinii_00827	Borrelia_afzelii_HLJ01_00025	Borrelia_bissetti_DN127_00023	Borrelia_burgdorferi_B31_00024	Borrelia_valaisiana_Tom4006_00022	Borrelia_chilensis_00021
gyrA_1	DNA gyrase subunit A	NewBorrelia_00810	Borrelia_turcica_IST7_00038	Candidatus_Borrelia_tachyglossi_00035	Borrelia_parkeri_HR1_00035	Borrelia_turicatae_91E135_00035	Borrelia_coriaceae_Co53_00033	Borrelia_hermsii_HS1_00035	Borrelia_anserina_Es_00035	Borrelia_duttonii_Ly_00047	Borrelia_recurrentis_A1_00050	Borrelia_crocidurae_str_Achema_00040	Borrelia_miyamotoi_LB_2001_00035	Borrelia_bavariensis_Pbi_00035	Borrelia_garinii_00815	Borrelia_afzelii_HLJ01_00037	Borrelia_bissetti_DN127_00035	Borrelia_burgdorferi_B31_00036	Borrelia_valaisiana_Tom4006_00034	Borrelia_chilensis_00033
plsC	hypothetical protein	NewBorrelia_00808	Borrelia_turcica_IST7_00040	Candidatus_Borrelia_tachyglossi_00037	Borrelia_parkeri_HR1_00037	Borrelia_turicatae_91E135_00037	Borrelia_coriaceae_Co53_00035	Borrelia_hermsii_HS1_00037	Borrelia_anserina_Es_00037	Borrelia_duttonii_Ly_00049	Borrelia_recurrentis_A1_00052	Borrelia_crocidurae_str_Achema_00042	Borrelia_miyamotoi_LB_2001_00037	Borrelia_bavariensis_Pbi_00037	Borrelia_garinii_00813	Borrelia_afzelii_HLJ01_00039	Borrelia_bissetti_DN127_00037	Borrelia_burgdorferi_B31_00038	Borrelia_valaisiana_Tom4006_00036	Borrelia_chilensis_00035
group_1857	hypothetical protein	NewBorrelia_00802	Borrelia_turcica_IST7_00046	Candidatus_Borrelia_tachyglossi_00043	Borrelia_parkeri_HR1_00042	Borrelia_turicatae_91E135_00042	Borrelia_coriaceae_Co53_00040	Borrelia_hermsii_HS1_00042	Borrelia_anserina_Es_00042	Borrelia_duttonii_Ly_00054	Borrelia_recurrentis_A1_00057	Borrelia_crocidurae_str_Achema_00047	Borrelia_miyamotoi_LB_2001_00042	Borrelia_bavariensis_Pbi_00042	Borrelia_garinii_00808	Borrelia_afzelii_HLJ01_00044	Borrelia_bissetti_DN127_00042	Borrelia_burgdorferi_B31_00043	Borrelia_valaisiana_Tom4006_00041	Borrelia_chilensis_00040
group_1858	hypothetical protein	NewBorrelia_00801	Borrelia_turcica_IST7_00047	Candidatus_Borrelia_tachyglossi_00044	Borrelia_parkeri_HR1_00043	Borrelia_turicatae_91E135_00043	Borrelia_coriaceae_Co53_00041	Borrelia_hermsii_HS1_00043	Borrelia_anserina_Es_00043	Borrelia_duttonii_Ly_00055	Borrelia_recurrentis_A1_00058	Borrelia_crocidurae_str_Achema_00048	Borrelia_miyamotoi_LB_2001_00043	Borrelia_bavariensis_Pbi_00043	Borrelia_garinii_00807	Borrelia_afzelii_HLJ01_00045	Borrelia_bissetti_DN127_00043	Borrelia_burgdorferi_B31_00044	Borrelia_valaisiana_Tom4006_00042	Borrelia_chilensis_00041
ung	Uracil-DNA glycosylase	NewBorrelia_00794	Borrelia_turcica_IST7_00055	Candidatus_Borrelia_tachyglossi_00053	Borrelia_parkeri_HR1_00052	Borrelia_turicatae_91E135_00052	Borrelia_coriaceae_Co53_00050	Borrelia_hermsii_HS1_00052	Borrelia_anserina_Es_00052	Borrelia_duttonii_Ly_00064	Borrelia_recurrentis_A1_00067	Borrelia_crocidurae_str_Achema_00057	Borrelia_miyamotoi_LB_2001_00052	Borrelia_bavariensis_Pbi_00052	Borrelia_garinii_00798	Borrelia_afzelii_HLJ01_00053	Borrelia_bissetti_DN127_00052	Borrelia_burgdorferi_B31_00053	Borrelia_valaisiana_Tom4006_00051	Borrelia_chilensis_00050
tpiA	Triosephosphate isomerase	NewBorrelia_00792	Borrelia_turcica_IST7_00057	Candidatus_Borrelia_tachyglossi_00055	Borrelia_parkeri_HR1_00054	Borrelia_turicatae_91E135_00054	Borrelia_coriaceae_Co53_00052	Borrelia_hermsii_HS1_00054	Borrelia_anserina_Es_00054	Borrelia_duttonii_Ly_00066	Borrelia_recurrentis_A1_00069	Borrelia_crocidurae_str_Achema_00059	Borrelia_miyamotoi_LB_2001_00054	Borrelia_bavariensis_Pbi_00054	Borrelia_garinii_00796	Borrelia_afzelii_HLJ01_00055	Borrelia_bissetti_DN127_00054	Borrelia_burgdorferi_B31_00055	Borrelia_valaisiana_Tom4006_00053	Borrelia_chilensis_00052
ybeY	Endoribonuclease YbeY	NewBorrelia_00787	Borrelia_turcica_IST7_00062	Candidatus_Borrelia_tachyglossi_00060	Borrelia_parkeri_HR1_00059	Borrelia_turicatae_91E135_00059	Borrelia_coriaceae_Co53_00057	Borrelia_hermsii_HS1_00059	Borrelia_anserina_Es_00059	Borrelia_duttonii_Ly_00071	Borrelia_recurrentis_A1_00074	Borrelia_crocidurae_str_Achema_00064	Borrelia_miyamotoi_LB_2001_00059	Borrelia_bavariensis_Pbi_00059	Borrelia_garinii_00791	Borrelia_afzelii_HLJ01_00060	Borrelia_bissetti_DN127_00059	Borrelia_burgdorferi_B31_00060	Borrelia_valaisiana_Tom4006_00058	Borrelia_chilensis_00057
fmt	Methionyl-tRNA formyltransferase	NewBorrelia_00783	Borrelia_turcica_IST7_00067	Candidatus_Borrelia_tachyglossi_00065	Borrelia_parkeri_HR1_00063	Borrelia_turicatae_91E135_00063	Borrelia_coriaceae_Co53_00061	Borrelia_hermsii_HS1_00063	Borrelia_anserina_Es_00063	Borrelia_duttonii_Ly_00075	Borrelia_recurrentis_A1_00078	Borrelia_crocidurae_str_Achema_00068	Borrelia_miyamotoi_LB_2001_00063	Borrelia_bavariensis_Pbi_00063	Borrelia_garinii_00787	Borrelia_afzelii_HLJ01_00065	Borrelia_bissetti_DN127_00063	Borrelia_burgdorferi_B31_00064	Borrelia_valaisiana_Tom4006_00062	Borrelia_chilensis_00061
def1	Peptide deformylase 1	NewBorrelia_00782	Borrelia_turcica_IST7_00068	Candidatus_Borrelia_tachyglossi_00066	Borrelia_parkeri_HR1_00064	Borrelia_turicatae_91E135_00064	Borrelia_coriaceae_Co53_00062	Borrelia_hermsii_HS1_00064	Borrelia_anserina_Es_00064	Borrelia_duttonii_Ly_00076	Borrelia_recurrentis_A1_00079	Borrelia_crocidurae_str_Achema_00069	Borrelia_miyamotoi_LB_2001_00064	Borrelia_bavariensis_Pbi_00064	Borrelia_garinii_00786	Borrelia_afzelii_HLJ01_00066	Borrelia_bissetti_DN127_00064	Borrelia_burgdorferi_B31_00065	Borrelia_valaisiana_Tom4006_00063	Borrelia_chilensis_00062
group_1864	hypothetical protein	NewBorrelia_00781	Borrelia_turcica_IST7_00069	Candidatus_Borrelia_tachyglossi_00067	Borrelia_parkeri_HR1_00065	Borrelia_turicatae_91E135_00065	Borrelia_coriaceae_Co53_00063	Borrelia_hermsii_HS1_00065	Borrelia_anserina_Es_00065	Borrelia_duttonii_Ly_00077	Borrelia_recurrentis_A1_00080	Borrelia_crocidurae_str_Achema_00070	Borrelia_miyamotoi_LB_2001_00065	Borrelia_bavariensis_Pbi_00065	Borrelia_garinii_00785	Borrelia_afzelii_HLJ01_00067	Borrelia_bissetti_DN127_00065	Borrelia_burgdorferi_B31_00066	Borrelia_valaisiana_Tom4006_00064	Borrelia_chilensis_00063
group_1865	hypothetical protein	NewBorrelia_00780	Borrelia_turcica_IST7_00070	Candidatus_Borrelia_tachyglossi_00068	Borrelia_parkeri_HR1_00066	Borrelia_turicatae_91E135_00066	Borrelia_coriaceae_Co53_00064	Borrelia_hermsii_HS1_00066	Borrelia_anserina_Es_00066	Borrelia_duttonii_Ly_00078	Borrelia_recurrentis_A1_00081	Borrelia_crocidurae_str_Achema_00071	Borrelia_miyamotoi_LB_2001_00066	Borrelia_bavariensis_Pbi_00066	Borrelia_garinii_00784	Borrelia_afzelii_HLJ01_00068	Borrelia_bissetti_DN127_00066	Borrelia_burgdorferi_B31_00067	Borrelia_valaisiana_Tom4006_00065	Borrelia_chilensis_00064
group_1866	hypothetical protein	NewBorrelia_00776	Borrelia_turcica_IST7_00074	Candidatus_Borrelia_tachyglossi_00072	Borrelia_parkeri_HR1_00070	Borrelia_turicatae_91E135_00070	Borrelia_coriaceae_Co53_00070	Borrelia_hermsii_HS1_00070	Borrelia_anserina_Es_00070	Borrelia_duttonii_Ly_00082	Borrelia_recurrentis_A1_00085	Borrelia_crocidurae_str_Achema_00076	Borrelia_miyamotoi_LB_2001_00070	Borrelia_bavariensis_Pbi_00070	Borrelia_garinii_00780	Borrelia_afzelii_HLJ01_00072	Borrelia_bissetti_DN127_00070	Borrelia_burgdorferi_B31_00071	Borrelia_valaisiana_Tom4006_00069	Borrelia_chilensis_00068
group_1868	hypothetical protein	NewBorrelia_00774	Borrelia_turcica_IST7_00076	Candidatus_Borrelia_tachyglossi_00074	Borrelia_parkeri_HR1_00072	Borrelia_turicatae_91E135_00072	Borrelia_coriaceae_Co53_00072	Borrelia_hermsii_HS1_00072	Borrelia_anserina_Es_00072	Borrelia_duttonii_Ly_00084	Borrelia_recurrentis_A1_00087	Borrelia_crocidurae_str_Achema_00078	Borrelia_miyamotoi_LB_2001_00072	Borrelia_bavariensis_Pbi_00072	Borrelia_garinii_00778	Borrelia_afzelii_HLJ01_00074	Borrelia_bissetti_DN127_00072	Borrelia_burgdorferi_B31_00073	Borrelia_valaisiana_Tom4006_00071	Borrelia_chilensis_00070
ftsY	Signal recognition particle receptor FtsY	NewBorrelia_00771	Borrelia_turcica_IST7_00079	Candidatus_Borrelia_tachyglossi_00077	Borrelia_parkeri_HR1_00075	Borrelia_turicatae_91E135_00075	Borrelia_coriaceae_Co53_00075	Borrelia_hermsii_HS1_00075	Borrelia_anserina_Es_00075	Borrelia_duttonii_Ly_00087	Borrelia_recurrentis_A1_00090	Borrelia_crocidurae_str_Achema_00081	Borrelia_miyamotoi_LB_2001_00075	Borrelia_bavariensis_Pbi_00075	Borrelia_garinii_00775	Borrelia_afzelii_HLJ01_00077	Borrelia_bissetti_DN127_00075	Borrelia_burgdorferi_B31_00076	Borrelia_valaisiana_Tom4006_00074	Borrelia_chilensis_00073
group_1871	hypothetical protein	NewBorrelia_00770	Borrelia_turcica_IST7_00080	Candidatus_Borrelia_tachyglossi_00078	Borrelia_parkeri_HR1_00076	Borrelia_turicatae_91E135_00076	Borrelia_coriaceae_Co53_00076	Borrelia_hermsii_HS1_00076	Borrelia_anserina_Es_00076	Borrelia_duttonii_Ly_00088	Borrelia_recurrentis_A1_00091	Borrelia_crocidurae_str_Achema_00082	Borrelia_miyamotoi_LB_2001_00076	Borrelia_bavariensis_Pbi_00076	Borrelia_garinii_00774	Borrelia_afzelii_HLJ01_00079	Borrelia_bissetti_DN127_00076	Borrelia_burgdorferi_B31_00077	Borrelia_valaisiana_Tom4006_00075	Borrelia_chilensis_00074
lolD	Lipoprotein-releasing system ATP-binding protein LolD	NewBorrelia_00768	Borrelia_turcica_IST7_00082	Candidatus_Borrelia_tachyglossi_00080	Borrelia_parkeri_HR1_00078	Borrelia_turicatae_91E135_00078	Borrelia_coriaceae_Co53_00078	Borrelia_hermsii_HS1_00078	Borrelia_anserina_Es_00078	Borrelia_duttonii_Ly_00090	Borrelia_recurrentis_A1_00093	Borrelia_crocidurae_str_Achema_00084	Borrelia_miyamotoi_LB_2001_00078	Borrelia_bavariensis_Pbi_00078	Borrelia_garinii_00772	Borrelia_afzelii_HLJ01_00081	Borrelia_bissetti_DN127_00078	Borrelia_burgdorferi_B31_00080	Borrelia_valaisiana_Tom4006_00077	Borrelia_chilensis_00076
group_1873	hypothetical protein	NewBorrelia_00766	Borrelia_turcica_IST7_00084	Candidatus_Borrelia_tachyglossi_00082	Borrelia_parkeri_HR1_00080	Borrelia_turicatae_91E135_00080	Borrelia_coriaceae_Co53_00080	Borrelia_hermsii_HS1_00080	Borrelia_anserina_Es_00080	Borrelia_duttonii_Ly_00092	Borrelia_recurrentis_A1_00095	Borrelia_crocidurae_str_Achema_00086	Borrelia_miyamotoi_LB_2001_00080	Borrelia_bavariensis_Pbi_00080	Borrelia_garinii_00770	Borrelia_afzelii_HLJ01_00083	Borrelia_bissetti_DN127_00080	Borrelia_burgdorferi_B31_00082	Borrelia_valaisiana_Tom4006_00079	Borrelia_chilensis_00078
group_1874	hypothetical protein	NewBorrelia_00763	Borrelia_turcica_IST7_00087	Candidatus_Borrelia_tachyglossi_00085	Borrelia_parkeri_HR1_00083	Borrelia_turicatae_91E135_00083	Borrelia_coriaceae_Co53_00084	Borrelia_hermsii_HS1_00083	Borrelia_anserina_Es_00083	Borrelia_duttonii_Ly_00095	Borrelia_recurrentis_A1_00098	Borrelia_crocidurae_str_Achema_00091	Borrelia_miyamotoi_LB_2001_00083	Borrelia_bavariensis_Pbi_00083	Borrelia_garinii_00767	Borrelia_afzelii_HLJ01_00086	Borrelia_bissetti_DN127_00083	Borrelia_burgdorferi_B31_00085	Borrelia_valaisiana_Tom4006_00082	Borrelia_chilensis_00081
atpD	V-type ATP synthase subunit D	NewBorrelia_00757	Borrelia_turcica_IST7_00097	Candidatus_Borrelia_tachyglossi_00093	Borrelia_parkeri_HR1_00091	Borrelia_turicatae_91E135_00090	Borrelia_coriaceae_Co53_00091	Borrelia_hermsii_HS1_00090	Borrelia_anserina_Es_00090	Borrelia_duttonii_Ly_00102	Borrelia_recurrentis_A1_00105	Borrelia_crocidurae_str_Achema_00098	Borrelia_miyamotoi_LB_2001_00090	Borrelia_bavariensis_Pbi_00092	Borrelia_garinii_00760	Borrelia_afzelii_HLJ01_00093	Borrelia_bissetti_DN127_00090	Borrelia_burgdorferi_B31_00092	Borrelia_valaisiana_Tom4006_00089	Borrelia_chilensis_00088
group_1876	hypothetical protein	NewBorrelia_00752	Borrelia_turcica_IST7_00102	Candidatus_Borrelia_tachyglossi_00098	Borrelia_parkeri_HR1_00096	Borrelia_turicatae_91E135_00095	Borrelia_coriaceae_Co53_00096	Borrelia_hermsii_HS1_00095	Borrelia_anserina_Es_00095	Borrelia_duttonii_Ly_00108	Borrelia_recurrentis_A1_00111	Borrelia_crocidurae_str_Achema_00104	Borrelia_miyamotoi_LB_2001_00095	Borrelia_bavariensis_Pbi_00097	Borrelia_garinii_00755	Borrelia_afzelii_HLJ01_00098	Borrelia_bissetti_DN127_00095	Borrelia_burgdorferi_B31_00097	Borrelia_valaisiana_Tom4006_00094	Borrelia_chilensis_00093
rsgA	Putative ribosome biogenesis GTPase RsgA	NewBorrelia_00750	Borrelia_turcica_IST7_00104	Candidatus_Borrelia_tachyglossi_00100	Borrelia_parkeri_HR1_00098	Borrelia_turicatae_91E135_00097	Borrelia_coriaceae_Co53_00098	Borrelia_hermsii_HS1_00097	Borrelia_anserina_Es_00097	Borrelia_duttonii_Ly_00110	Borrelia_recurrentis_A1_00114	Borrelia_crocidurae_str_Achema_00106	Borrelia_miyamotoi_LB_2001_00097	Borrelia_bavariensis_Pbi_00099	Borrelia_garinii_00753	Borrelia_afzelii_HLJ01_00100	Borrelia_bissetti_DN127_00097	Borrelia_burgdorferi_B31_00099	Borrelia_valaisiana_Tom4006_00096	Borrelia_chilensis_00095
group_1878	hypothetical protein	NewBorrelia_00742	Borrelia_turcica_IST7_00112	Candidatus_Borrelia_tachyglossi_00108	Borrelia_parkeri_HR1_00106	Borrelia_turicatae_91E135_00106	Borrelia_coriaceae_Co53_00106	Borrelia_hermsii_HS1_00105	Borrelia_anserina_Es_00105	Borrelia_duttonii_Ly_00118	Borrelia_recurrentis_A1_00122	Borrelia_crocidurae_str_Achema_00114	Borrelia_miyamotoi_LB_2001_00105	Borrelia_bavariensis_Pbi_00107	Borrelia_garinii_00745	Borrelia_afzelii_HLJ01_00109	Borrelia_bissetti_DN127_00105	Borrelia_burgdorferi_B31_00107	Borrelia_valaisiana_Tom4006_00104	Borrelia_chilensis_00103
thlA	putative acetyl-CoA acyltransferase	NewBorrelia_00740	Borrelia_turcica_IST7_00114	Candidatus_Borrelia_tachyglossi_00110	Borrelia_parkeri_HR1_00108	Borrelia_turicatae_91E135_00108	Borrelia_coriaceae_Co53_00108	Borrelia_hermsii_HS1_00107	Borrelia_anserina_Es_00107	Borrelia_duttonii_Ly_00120	Borrelia_recurrentis_A1_00124	Borrelia_crocidurae_str_Achema_00116	Borrelia_miyamotoi_LB_2001_00107	Borrelia_bavariensis_Pbi_00109	Borrelia_garinii_00743	Borrelia_afzelii_HLJ01_00111	Borrelia_bissetti_DN127_00107	Borrelia_burgdorferi_B31_00109	Borrelia_valaisiana_Tom4006_00106	Borrelia_chilensis_00105
rpsF	30S ribosomal protein S6	NewBorrelia_00734	Borrelia_turcica_IST7_00120	Candidatus_Borrelia_tachyglossi_00116	Borrelia_parkeri_HR1_00114	Borrelia_turicatae_91E135_00114	Borrelia_coriaceae_Co53_00114	Borrelia_hermsii_HS1_00113	Borrelia_anserina_Es_00113	Borrelia_duttonii_Ly_00126	Borrelia_recurrentis_A1_00130	Borrelia_crocidurae_str_Achema_00122	Borrelia_miyamotoi_LB_2001_00113	Borrelia_bavariensis_Pbi_00115	Borrelia_garinii_00737	Borrelia_afzelii_HLJ01_00118	Borrelia_bissetti_DN127_00113	Borrelia_burgdorferi_B31_00115	Borrelia_valaisiana_Tom4006_00112	Borrelia_chilensis_00111
group_1881	Putative zinc metalloprotease	NewBorrelia_00732	Borrelia_turcica_IST7_00123	Candidatus_Borrelia_tachyglossi_00120	Borrelia_parkeri_HR1_00117	Borrelia_turicatae_91E135_00117	Borrelia_coriaceae_Co53_00117	Borrelia_hermsii_HS1_00116	Borrelia_anserina_Es_00116	Borrelia_duttonii_Ly_00129	Borrelia_recurrentis_A1_00133	Borrelia_crocidurae_str_Achema_00125	Borrelia_miyamotoi_LB_2001_00116	Borrelia_bavariensis_Pbi_00118	Borrelia_garinii_00734	Borrelia_afzelii_HLJ01_00121	Borrelia_bissetti_DN127_00116	Borrelia_burgdorferi_B31_00118	Borrelia_valaisiana_Tom4006_00115	Borrelia_chilensis_00114
uppS	Ditrans,polycis-undecaprenyl-diphosphate synthase ((2E,6E)-farnesyl-diphosphate specific)	NewBorrelia_00730	Borrelia_turcica_IST7_00125	Candidatus_Borrelia_tachyglossi_00122	Borrelia_parkeri_HR1_00119	Borrelia_turicatae_91E135_00119	Borrelia_coriaceae_Co53_00119	Borrelia_hermsii_HS1_00118	Borrelia_anserina_Es_00118	Borrelia_duttonii_Ly_00131	Borrelia_recurrentis_A1_00135	Borrelia_crocidurae_str_Achema_00127	Borrelia_miyamotoi_LB_2001_00118	Borrelia_bavariensis_Pbi_00120	Borrelia_garinii_00732	Borrelia_afzelii_HLJ01_00123	Borrelia_bissetti_DN127_00118	Borrelia_burgdorferi_B31_00120	Borrelia_valaisiana_Tom4006_00117	Borrelia_chilensis_00116
group_1883	hypothetical protein	NewBorrelia_00725	Borrelia_turcica_IST7_00131	Candidatus_Borrelia_tachyglossi_00128	Borrelia_parkeri_HR1_00125	Borrelia_turicatae_91E135_00125	Borrelia_coriaceae_Co53_00125	Borrelia_hermsii_HS1_00124	Borrelia_anserina_Es_00124	Borrelia_duttonii_Ly_00137	Borrelia_recurrentis_A1_00141	Borrelia_crocidurae_str_Achema_00133	Borrelia_miyamotoi_LB_2001_00125	Borrelia_bavariensis_Pbi_00125	Borrelia_garinii_00727	Borrelia_afzelii_HLJ01_00128	Borrelia_bissetti_DN127_00123	Borrelia_burgdorferi_B31_00125	Borrelia_valaisiana_Tom4006_00122	Borrelia_chilensis_00121
group_1884	Long-chain-fatty-acid--CoA ligase FadD15	NewBorrelia_00714	Borrelia_turcica_IST7_00142	Candidatus_Borrelia_tachyglossi_00140	Borrelia_parkeri_HR1_00137	Borrelia_turicatae_91E135_00137	Borrelia_coriaceae_Co53_00137	Borrelia_hermsii_HS1_00136	Borrelia_anserina_Es_00136	Borrelia_duttonii_Ly_00149	Borrelia_recurrentis_A1_00154	Borrelia_crocidurae_str_Achema_00145	Borrelia_miyamotoi_LB_2001_00137	Borrelia_bavariensis_Pbi_00137	Borrelia_garinii_00715	Borrelia_afzelii_HLJ01_00140	Borrelia_bissetti_DN127_00135	Borrelia_burgdorferi_B31_00137	Borrelia_valaisiana_Tom4006_00134	Borrelia_chilensis_00133
group_1885	hypothetical protein	NewBorrelia_00713	Borrelia_turcica_IST7_00143	Candidatus_Borrelia_tachyglossi_00141	Borrelia_parkeri_HR1_00138	Borrelia_turicatae_91E135_00138	Borrelia_coriaceae_Co53_00138	Borrelia_hermsii_HS1_00137	Borrelia_anserina_Es_00137	Borrelia_duttonii_Ly_00150	Borrelia_recurrentis_A1_00155	Borrelia_crocidurae_str_Achema_00146	Borrelia_miyamotoi_LB_2001_00138	Borrelia_bavariensis_Pbi_00138	Borrelia_garinii_00714	Borrelia_afzelii_HLJ01_00142	Borrelia_bissetti_DN127_00136	Borrelia_burgdorferi_B31_00138	Borrelia_valaisiana_Tom4006_00135	Borrelia_chilensis_00135
group_1886	hypothetical protein	NewBorrelia_00709	Borrelia_turcica_IST7_00147	Candidatus_Borrelia_tachyglossi_00145	Borrelia_parkeri_HR1_00143	Borrelia_turicatae_91E135_00143	Borrelia_coriaceae_Co53_00142	Borrelia_hermsii_HS1_00142	Borrelia_anserina_Es_00142	Borrelia_duttonii_Ly_00154	Borrelia_recurrentis_A1_00159	Borrelia_crocidurae_str_Achema_00151	Borrelia_miyamotoi_LB_2001_00150	Borrelia_bavariensis_Pbi_00142	Borrelia_garinii_00710	Borrelia_afzelii_HLJ01_00147	Borrelia_bissetti_DN127_00141	Borrelia_burgdorferi_B31_00143	Borrelia_valaisiana_Tom4006_00139	Borrelia_chilensis_00139
group_1887	hypothetical protein	NewBorrelia_00705	Borrelia_turcica_IST7_00151	Candidatus_Borrelia_tachyglossi_00149	Borrelia_parkeri_HR1_00147	Borrelia_turicatae_91E135_00147	Borrelia_coriaceae_Co53_00147	Borrelia_hermsii_HS1_00146	Borrelia_anserina_Es_00146	Borrelia_duttonii_Ly_00158	Borrelia_recurrentis_A1_00163	Borrelia_crocidurae_str_Achema_00155	Borrelia_miyamotoi_LB_2001_00154	Borrelia_bavariensis_Pbi_00146	Borrelia_garinii_00706	Borrelia_afzelii_HLJ01_00151	Borrelia_bissetti_DN127_00145	Borrelia_burgdorferi_B31_00147	Borrelia_valaisiana_Tom4006_00143	Borrelia_chilensis_00143
group_1888	hypothetical protein	NewBorrelia_00700	Borrelia_turcica_IST7_00156	Candidatus_Borrelia_tachyglossi_00154	Borrelia_parkeri_HR1_00152	Borrelia_turicatae_91E135_00152	Borrelia_coriaceae_Co53_00152	Borrelia_hermsii_HS1_00151	Borrelia_anserina_Es_00151	Borrelia_duttonii_Ly_00163	Borrelia_recurrentis_A1_00168	Borrelia_crocidurae_str_Achema_00160	Borrelia_miyamotoi_LB_2001_00159	Borrelia_bavariensis_Pbi_00151	Borrelia_garinii_00701	Borrelia_afzelii_HLJ01_00156	Borrelia_bissetti_DN127_00150	Borrelia_burgdorferi_B31_00152	Borrelia_valaisiana_Tom4006_00148	Borrelia_chilensis_00148
group_1889	hypothetical protein	NewBorrelia_00695	Borrelia_turcica_IST7_00162	Candidatus_Borrelia_tachyglossi_00160	Borrelia_parkeri_HR1_00156	Borrelia_turicatae_91E135_00156	Borrelia_coriaceae_Co53_00157	Borrelia_hermsii_HS1_00155	Borrelia_anserina_Es_00154	Borrelia_duttonii_Ly_00167	Borrelia_recurrentis_A1_00172	Borrelia_crocidurae_str_Achema_00164	Borrelia_miyamotoi_LB_2001_00163	Borrelia_bavariensis_Pbi_00157	Borrelia_garinii_00695	Borrelia_afzelii_HLJ01_00162	Borrelia_bissetti_DN127_00156	Borrelia_burgdorferi_B31_00158	Borrelia_valaisiana_Tom4006_00154	Borrelia_chilensis_00154
group_1890	hypothetical protein	NewBorrelia_00693	Borrelia_turcica_IST7_00164	Candidatus_Borrelia_tachyglossi_00162	Borrelia_parkeri_HR1_00158	Borrelia_turicatae_91E135_00158	Borrelia_coriaceae_Co53_00159	Borrelia_hermsii_HS1_00157	Borrelia_anserina_Es_00156	Borrelia_duttonii_Ly_00169	Borrelia_recurrentis_A1_00174	Borrelia_crocidurae_str_Achema_00166	Borrelia_miyamotoi_LB_2001_00165	Borrelia_bavariensis_Pbi_00159	Borrelia_garinii_00693	Borrelia_afzelii_HLJ01_00164	Borrelia_bissetti_DN127_00158	Borrelia_burgdorferi_B31_00160	Borrelia_valaisiana_Tom4006_00156	Borrelia_chilensis_00156
group_1891	hypothetical protein	NewBorrelia_00669	Borrelia_turcica_IST7_00188	Candidatus_Borrelia_tachyglossi_00186	Borrelia_parkeri_HR1_00182	Borrelia_turicatae_91E135_00182	Borrelia_coriaceae_Co53_00183	Borrelia_hermsii_HS1_00181	Borrelia_anserina_Es_00180	Borrelia_duttonii_Ly_00193	Borrelia_recurrentis_A1_00199	Borrelia_crocidurae_str_Achema_00191	Borrelia_miyamotoi_LB_2001_00191	Borrelia_bavariensis_Pbi_00183	Borrelia_garinii_00669	Borrelia_afzelii_HLJ01_00190	Borrelia_bissetti_DN127_00182	Borrelia_burgdorferi_B31_00184	Borrelia_valaisiana_Tom4006_00180	Borrelia_chilensis_00180
dtd3	D-aminoacyl-tRNA deacylase	NewBorrelia_00662	Borrelia_turcica_IST7_00195	Candidatus_Borrelia_tachyglossi_00193	Borrelia_parkeri_HR1_00188	Borrelia_turicatae_91E135_00188	Borrelia_coriaceae_Co53_00189	Borrelia_hermsii_HS1_00187	Borrelia_anserina_Es_00186	Borrelia_duttonii_Ly_00199	Borrelia_recurrentis_A1_00205	Borrelia_crocidurae_str_Achema_00197	Borrelia_miyamotoi_LB_2001_00197	Borrelia_bavariensis_Pbi_00189	Borrelia_garinii_00663	Borrelia_afzelii_HLJ01_00196	Borrelia_bissetti_DN127_00188	Borrelia_burgdorferi_B31_00190	Borrelia_valaisiana_Tom4006_00186	Borrelia_chilensis_00186
prmC	Release factor glutamine methyltransferase	NewBorrelia_00659	Borrelia_turcica_IST7_00198	Candidatus_Borrelia_tachyglossi_00196	Borrelia_parkeri_HR1_00191	Borrelia_turicatae_91E135_00191	Borrelia_coriaceae_Co53_00194	Borrelia_hermsii_HS1_00190	Borrelia_anserina_Es_00189	Borrelia_duttonii_Ly_00202	Borrelia_recurrentis_A1_00208	Borrelia_crocidurae_str_Achema_00200	Borrelia_miyamotoi_LB_2001_00200	Borrelia_bavariensis_Pbi_00192	Borrelia_garinii_00660	Borrelia_afzelii_HLJ01_00200	Borrelia_bissetti_DN127_00191	Borrelia_burgdorferi_B31_00193	Borrelia_valaisiana_Tom4006_00189	Borrelia_chilensis_00189
group_1894	hypothetical protein	NewBorrelia_00647	Borrelia_turcica_IST7_00210	Candidatus_Borrelia_tachyglossi_00210	Borrelia_parkeri_HR1_00201	Borrelia_turicatae_91E135_00201	Borrelia_coriaceae_Co53_00206	Borrelia_hermsii_HS1_00200	Borrelia_anserina_Es_00199	Borrelia_duttonii_Ly_00212	Borrelia_recurrentis_A1_00218	Borrelia_crocidurae_str_Achema_00211	Borrelia_miyamotoi_LB_2001_00210	Borrelia_bavariensis_Pbi_00203	Borrelia_garinii_00649	Borrelia_afzelii_HLJ01_00214	Borrelia_bissetti_DN127_00202	Borrelia_burgdorferi_B31_00204	Borrelia_valaisiana_Tom4006_00200	Borrelia_chilensis_00200
gtaB	UTP--glucose-1-phosphate uridylyltransferase	NewBorrelia_00645	Borrelia_turcica_IST7_00212	Candidatus_Borrelia_tachyglossi_00212	Borrelia_parkeri_HR1_00203	Borrelia_turicatae_91E135_00203	Borrelia_coriaceae_Co53_00208	Borrelia_hermsii_HS1_00202	Borrelia_anserina_Es_00201	Borrelia_duttonii_Ly_00214	Borrelia_recurrentis_A1_00220	Borrelia_crocidurae_str_Achema_00213	Borrelia_miyamotoi_LB_2001_00212	Borrelia_bavariensis_Pbi_00205	Borrelia_garinii_00647	Borrelia_afzelii_HLJ01_00216	Borrelia_bissetti_DN127_00204	Borrelia_burgdorferi_B31_00206	Borrelia_valaisiana_Tom4006_00202	Borrelia_chilensis_00202
efp	Elongation factor P	NewBorrelia_00637	Borrelia_turcica_IST7_00220	Candidatus_Borrelia_tachyglossi_00220	Borrelia_parkeri_HR1_00214	Borrelia_turicatae_91E135_00211	Borrelia_coriaceae_Co53_00219	Borrelia_hermsii_HS1_00210	Borrelia_anserina_Es_00210	Borrelia_duttonii_Ly_00222	Borrelia_recurrentis_A1_00228	Borrelia_crocidurae_str_Achema_00221	Borrelia_miyamotoi_LB_2001_00220	Borrelia_bavariensis_Pbi_00212	Borrelia_garinii_00639	Borrelia_afzelii_HLJ01_00225	Borrelia_bissetti_DN127_00212	Borrelia_burgdorferi_B31_00214	Borrelia_valaisiana_Tom4006_00210	Borrelia_chilensis_00210
group_1900	hypothetical protein	NewBorrelia_00631	Borrelia_turcica_IST7_00226	Candidatus_Borrelia_tachyglossi_00226	Borrelia_parkeri_HR1_00220	Borrelia_turicatae_91E135_00217	Borrelia_coriaceae_Co53_00226	Borrelia_hermsii_HS1_00216	Borrelia_anserina_Es_00216	Borrelia_duttonii_Ly_00228	Borrelia_recurrentis_A1_00234	Borrelia_crocidurae_str_Achema_00227	Borrelia_miyamotoi_LB_2001_00226	Borrelia_bavariensis_Pbi_00218	Borrelia_garinii_00633	Borrelia_afzelii_HLJ01_00232	Borrelia_bissetti_DN127_00218	Borrelia_burgdorferi_B31_00220	Borrelia_valaisiana_Tom4006_00216	Borrelia_chilensis_00216
fliG_1	Flagellar motor switch protein FliG	NewBorrelia_00630	Borrelia_turcica_IST7_00227	Candidatus_Borrelia_tachyglossi_00227	Borrelia_parkeri_HR1_00221	Borrelia_turicatae_91E135_00218	Borrelia_coriaceae_Co53_00227	Borrelia_hermsii_HS1_00217	Borrelia_anserina_Es_00217	Borrelia_duttonii_Ly_00229	Borrelia_recurrentis_A1_00235	Borrelia_crocidurae_str_Achema_00228	Borrelia_miyamotoi_LB_2001_00227	Borrelia_bavariensis_Pbi_00219	Borrelia_garinii_00632	Borrelia_afzelii_HLJ01_00233	Borrelia_bissetti_DN127_00219	Borrelia_burgdorferi_B31_00221	Borrelia_valaisiana_Tom4006_00217	Borrelia_chilensis_00217
nagB_2	Glucosamine-6-phosphate deaminase	NewBorrelia_00629	Borrelia_turcica_IST7_00228	Candidatus_Borrelia_tachyglossi_00228	Borrelia_parkeri_HR1_00222	Borrelia_turicatae_91E135_00219	Borrelia_coriaceae_Co53_00228	Borrelia_hermsii_HS1_00218	Borrelia_anserina_Es_00218	Borrelia_duttonii_Ly_00230	Borrelia_recurrentis_A1_00236	Borrelia_crocidurae_str_Achema_00229	Borrelia_miyamotoi_LB_2001_00228	Borrelia_bavariensis_Pbi_00220	Borrelia_garinii_00631	Borrelia_afzelii_HLJ01_00234	Borrelia_bissetti_DN127_00220	Borrelia_burgdorferi_B31_00222	Borrelia_valaisiana_Tom4006_00218	Borrelia_chilensis_00218
serS	Serine--tRNA ligase	NewBorrelia_00626	Borrelia_turcica_IST7_00231	Candidatus_Borrelia_tachyglossi_00231	Borrelia_parkeri_HR1_00225	Borrelia_turicatae_91E135_00222	Borrelia_coriaceae_Co53_00231	Borrelia_hermsii_HS1_00221	Borrelia_anserina_Es_00221	Borrelia_duttonii_Ly_00233	Borrelia_recurrentis_A1_00239	Borrelia_crocidurae_str_Achema_00232	Borrelia_miyamotoi_LB_2001_00230	Borrelia_bavariensis_Pbi_00224	Borrelia_garinii_00627	Borrelia_afzelii_HLJ01_00238	Borrelia_bissetti_DN127_00223	Borrelia_burgdorferi_B31_00226	Borrelia_valaisiana_Tom4006_00222	Borrelia_chilensis_00221
group_1906	hypothetical protein	NewBorrelia_00625	Borrelia_turcica_IST7_00232	Candidatus_Borrelia_tachyglossi_00232	Borrelia_parkeri_HR1_00226	Borrelia_turicatae_91E135_00223	Borrelia_coriaceae_Co53_00232	Borrelia_hermsii_HS1_00222	Borrelia_anserina_Es_00222	Borrelia_duttonii_Ly_00234	Borrelia_recurrentis_A1_00240	Borrelia_crocidurae_str_Achema_00233	Borrelia_miyamotoi_LB_2001_00231	Borrelia_bavariensis_Pbi_00225	Borrelia_garinii_00626	Borrelia_afzelii_HLJ01_00240	Borrelia_bissetti_DN127_00224	Borrelia_burgdorferi_B31_00227	Borrelia_valaisiana_Tom4006_00223	Borrelia_chilensis_00222
group_1907	hypothetical protein	NewBorrelia_00607	Borrelia_turcica_IST7_00253	Candidatus_Borrelia_tachyglossi_00253	Borrelia_parkeri_HR1_00247	Borrelia_turicatae_91E135_00244	Borrelia_coriaceae_Co53_00253	Borrelia_hermsii_HS1_00243	Borrelia_anserina_Es_00238	Borrelia_duttonii_Ly_00255	Borrelia_recurrentis_A1_00262	Borrelia_crocidurae_str_Achema_00255	Borrelia_miyamotoi_LB_2001_00252	Borrelia_bavariensis_Pbi_00244	Borrelia_garinii_00607	Borrelia_afzelii_HLJ01_00260	Borrelia_bissetti_DN127_00242	Borrelia_burgdorferi_B31_00245	Borrelia_valaisiana_Tom4006_00242	Borrelia_chilensis_00242
group_1909	dITP/XTP pyrophosphatase	NewBorrelia_00606	Borrelia_turcica_IST7_00254	Candidatus_Borrelia_tachyglossi_00254	Borrelia_parkeri_HR1_00248	Borrelia_turicatae_91E135_00245	Borrelia_coriaceae_Co53_00255	Borrelia_hermsii_HS1_00244	Borrelia_anserina_Es_00239	Borrelia_duttonii_Ly_00256	Borrelia_recurrentis_A1_00263	Borrelia_crocidurae_str_Achema_00256	Borrelia_miyamotoi_LB_2001_00253	Borrelia_bavariensis_Pbi_00245	Borrelia_garinii_00606	Borrelia_afzelii_HLJ01_00261	Borrelia_bissetti_DN127_00243	Borrelia_burgdorferi_B31_00246	Borrelia_valaisiana_Tom4006_00243	Borrelia_chilensis_00243
pepF1	Oligoendopeptidase F, plasmid	NewBorrelia_00605	Borrelia_turcica_IST7_00255	Candidatus_Borrelia_tachyglossi_00255	Borrelia_parkeri_HR1_00249	Borrelia_turicatae_91E135_00246	Borrelia_coriaceae_Co53_00256	Borrelia_hermsii_HS1_00245	Borrelia_anserina_Es_00240	Borrelia_duttonii_Ly_00257	Borrelia_recurrentis_A1_00264	Borrelia_crocidurae_str_Achema_00257	Borrelia_miyamotoi_LB_2001_00254	Borrelia_bavariensis_Pbi_00246	Borrelia_garinii_00605	Borrelia_afzelii_HLJ01_00262	Borrelia_bissetti_DN127_00244	Borrelia_burgdorferi_B31_00247	Borrelia_valaisiana_Tom4006_00244	Borrelia_chilensis_00244
group_1911	hypothetical protein	NewBorrelia_00600	Borrelia_turcica_IST7_00260	Candidatus_Borrelia_tachyglossi_00260	Borrelia_parkeri_HR1_00254	Borrelia_turicatae_91E135_00251	Borrelia_coriaceae_Co53_00261	Borrelia_hermsii_HS1_00250	Borrelia_anserina_Es_00245	Borrelia_duttonii_Ly_00262	Borrelia_recurrentis_A1_00269	Borrelia_crocidurae_str_Achema_00262	Borrelia_miyamotoi_LB_2001_00259	Borrelia_bavariensis_Pbi_00251	Borrelia_garinii_00600	Borrelia_afzelii_HLJ01_00267	Borrelia_bissetti_DN127_00249	Borrelia_burgdorferi_B31_00252	Borrelia_valaisiana_Tom4006_00249	Borrelia_chilensis_00249
mltC	Membrane-bound lytic murein transglycosylase C	NewBorrelia_00592	Borrelia_turcica_IST7_00268	Candidatus_Borrelia_tachyglossi_00268	Borrelia_parkeri_HR1_00262	Borrelia_turicatae_91E135_00259	Borrelia_coriaceae_Co53_00270	Borrelia_hermsii_HS1_00258	Borrelia_anserina_Es_00253	Borrelia_duttonii_Ly_00270	Borrelia_recurrentis_A1_00283	Borrelia_crocidurae_str_Achema_00270	Borrelia_miyamotoi_LB_2001_00267	Borrelia_bavariensis_Pbi_00258	Borrelia_garinii_00593	Borrelia_afzelii_HLJ01_00275	Borrelia_bissetti_DN127_00256	Borrelia_burgdorferi_B31_00259	Borrelia_valaisiana_Tom4006_00256	Borrelia_chilensis_00256
group_1914	hypothetical protein	NewBorrelia_00589	Borrelia_turcica_IST7_00271	Candidatus_Borrelia_tachyglossi_00271	Borrelia_parkeri_HR1_00265	Borrelia_turicatae_91E135_00262	Borrelia_coriaceae_Co53_00273	Borrelia_hermsii_HS1_00261	Borrelia_anserina_Es_00256	Borrelia_duttonii_Ly_00273	Borrelia_recurrentis_A1_00286	Borrelia_crocidurae_str_Achema_00273	Borrelia_miyamotoi_LB_2001_00270	Borrelia_bavariensis_Pbi_00261	Borrelia_garinii_00590	Borrelia_afzelii_HLJ01_00278	Borrelia_bissetti_DN127_00259	Borrelia_burgdorferi_B31_00262	Borrelia_valaisiana_Tom4006_00259	Borrelia_chilensis_00259
group_1915	hypothetical protein	NewBorrelia_00090	Borrelia_turcica_IST7_00794	Candidatus_Borrelia_tachyglossi_00800	Borrelia_parkeri_HR1_00776	Borrelia_turicatae_91E135_00773	Borrelia_coriaceae_Co53_00820	Borrelia_hermsii_HS1_00773	Borrelia_anserina_Es_00762	Borrelia_duttonii_Ly_00775	Borrelia_recurrentis_A1_00789	Borrelia_crocidurae_str_Achema_00806	Borrelia_miyamotoi_LB_2001_00774	Borrelia_bavariensis_Pbi_00769	Borrelia_garinii_00084	Borrelia_afzelii_HLJ01_00820	Borrelia_bissetti_DN127_00763	Borrelia_burgdorferi_B31_00771	Borrelia_valaisiana_Tom4006_00762	Borrelia_chilensis_00762
spsB	Signal peptidase IB	NewBorrelia_00588	Borrelia_turcica_IST7_00272	Candidatus_Borrelia_tachyglossi_00272	Borrelia_parkeri_HR1_00266	Borrelia_turicatae_91E135_00263	Borrelia_coriaceae_Co53_00274	Borrelia_hermsii_HS1_00262	Borrelia_anserina_Es_00257	Borrelia_duttonii_Ly_00274	Borrelia_recurrentis_A1_00287	Borrelia_crocidurae_str_Achema_00274	Borrelia_miyamotoi_LB_2001_00271	Borrelia_bavariensis_Pbi_00262	Borrelia_garinii_00589	Borrelia_afzelii_HLJ01_00279	Borrelia_bissetti_DN127_00260	Borrelia_burgdorferi_B31_00263	Borrelia_valaisiana_Tom4006_00260	Borrelia_chilensis_00260
group_1919	hypothetical protein	NewBorrelia_00576	Borrelia_turcica_IST7_00285	Candidatus_Borrelia_tachyglossi_00285	Borrelia_parkeri_HR1_00279	Borrelia_turicatae_91E135_00276	Borrelia_coriaceae_Co53_00287	Borrelia_hermsii_HS1_00275	Borrelia_anserina_Es_00270	Borrelia_duttonii_Ly_00287	Borrelia_recurrentis_A1_00300	Borrelia_crocidurae_str_Achema_00289	Borrelia_miyamotoi_LB_2001_00284	Borrelia_bavariensis_Pbi_00275	Borrelia_garinii_00576	Borrelia_afzelii_HLJ01_00294	Borrelia_bissetti_DN127_00273	Borrelia_burgdorferi_B31_00276	Borrelia_valaisiana_Tom4006_00273	Borrelia_chilensis_00273
mraY	Phospho-N-acetylmuramoyl-pentapeptide-transferase	NewBorrelia_00548	Borrelia_turcica_IST7_00312	Candidatus_Borrelia_tachyglossi_00312	Borrelia_parkeri_HR1_00306	Borrelia_turicatae_91E135_00303	Borrelia_coriaceae_Co53_00316	Borrelia_hermsii_HS1_00302	Borrelia_anserina_Es_00297	Borrelia_duttonii_Ly_00314	Borrelia_recurrentis_A1_00328	Borrelia_crocidurae_str_Achema_00318	Borrelia_miyamotoi_LB_2001_00311	Borrelia_bavariensis_Pbi_00302	Borrelia_garinii_00549	Borrelia_afzelii_HLJ01_00323	Borrelia_bissetti_DN127_00300	Borrelia_burgdorferi_B31_00303	Borrelia_valaisiana_Tom4006_00300	Borrelia_chilensis_00300
group_1922	hypothetical protein	NewBorrelia_00543	Borrelia_turcica_IST7_00317	Candidatus_Borrelia_tachyglossi_00317	Borrelia_parkeri_HR1_00311	Borrelia_turicatae_91E135_00308	Borrelia_coriaceae_Co53_00321	Borrelia_hermsii_HS1_00307	Borrelia_anserina_Es_00302	Borrelia_duttonii_Ly_00319	Borrelia_recurrentis_A1_00333	Borrelia_crocidurae_str_Achema_00325	Borrelia_miyamotoi_LB_2001_00316	Borrelia_bavariensis_Pbi_00307	Borrelia_garinii_00544	Borrelia_afzelii_HLJ01_00328	Borrelia_bissetti_DN127_00305	Borrelia_burgdorferi_B31_00308	Borrelia_valaisiana_Tom4006_00305	Borrelia_chilensis_00305
group_1923	hypothetical protein	NewBorrelia_00542	Borrelia_turcica_IST7_00318	Candidatus_Borrelia_tachyglossi_00318	Borrelia_parkeri_HR1_00312	Borrelia_turicatae_91E135_00309	Borrelia_coriaceae_Co53_00322	Borrelia_hermsii_HS1_00308	Borrelia_anserina_Es_00303	Borrelia_duttonii_Ly_00320	Borrelia_recurrentis_A1_00334	Borrelia_crocidurae_str_Achema_00326	Borrelia_miyamotoi_LB_2001_00317	Borrelia_bavariensis_Pbi_00308	Borrelia_garinii_00543	Borrelia_afzelii_HLJ01_00329	Borrelia_bissetti_DN127_00306	Borrelia_burgdorferi_B31_00309	Borrelia_valaisiana_Tom4006_00306	Borrelia_chilensis_00306
group_1929	hypothetical protein	NewBorrelia_00529	Borrelia_turcica_IST7_00332	Candidatus_Borrelia_tachyglossi_00332	Borrelia_parkeri_HR1_00326	Borrelia_turicatae_91E135_00323	Borrelia_coriaceae_Co53_00340	Borrelia_hermsii_HS1_00322	Borrelia_anserina_Es_00317	Borrelia_duttonii_Ly_00333	Borrelia_recurrentis_A1_00347	Borrelia_crocidurae_str_Achema_00340	Borrelia_miyamotoi_LB_2001_00330	Borrelia_bavariensis_Pbi_00320	Borrelia_garinii_00531	Borrelia_afzelii_HLJ01_00345	Borrelia_bissetti_DN127_00318	Borrelia_burgdorferi_B31_00321	Borrelia_valaisiana_Tom4006_00318	Borrelia_chilensis_00318
group_1930	hypothetical protein	NewBorrelia_00527	Borrelia_turcica_IST7_00334	Candidatus_Borrelia_tachyglossi_00334	Borrelia_parkeri_HR1_00328	Borrelia_turicatae_91E135_00325	Borrelia_coriaceae_Co53_00342	Borrelia_hermsii_HS1_00324	Borrelia_anserina_Es_00319	Borrelia_duttonii_Ly_00335	Borrelia_recurrentis_A1_00349	Borrelia_crocidurae_str_Achema_00342	Borrelia_miyamotoi_LB_2001_00332	Borrelia_bavariensis_Pbi_00322	Borrelia_garinii_00529	Borrelia_afzelii_HLJ01_00347	Borrelia_bissetti_DN127_00320	Borrelia_burgdorferi_B31_00323	Borrelia_valaisiana_Tom4006_00320	Borrelia_chilensis_00320
group_1931	hypothetical protein	NewBorrelia_00526	Borrelia_turcica_IST7_00335	Candidatus_Borrelia_tachyglossi_00335	Borrelia_parkeri_HR1_00329	Borrelia_turicatae_91E135_00326	Borrelia_coriaceae_Co53_00343	Borrelia_hermsii_HS1_00325	Borrelia_anserina_Es_00320	Borrelia_duttonii_Ly_00336	Borrelia_recurrentis_A1_00350	Borrelia_crocidurae_str_Achema_00343	Borrelia_miyamotoi_LB_2001_00333	Borrelia_bavariensis_Pbi_00323	Borrelia_garinii_00528	Borrelia_afzelii_HLJ01_00348	Borrelia_bissetti_DN127_00321	Borrelia_burgdorferi_B31_00324	Borrelia_valaisiana_Tom4006_00321	Borrelia_chilensis_00321
group_1933	hypothetical protein	NewBorrelia_00511	Borrelia_turcica_IST7_00353	Candidatus_Borrelia_tachyglossi_00353	Borrelia_parkeri_HR1_00345	Borrelia_turicatae_91E135_00342	Borrelia_coriaceae_Co53_00361	Borrelia_hermsii_HS1_00341	Borrelia_anserina_Es_00336	Borrelia_duttonii_Ly_00352	Borrelia_recurrentis_A1_00367	Borrelia_crocidurae_str_Achema_00360	Borrelia_miyamotoi_LB_2001_00349	Borrelia_bavariensis_Pbi_00340	Borrelia_garinii_00511	Borrelia_afzelii_HLJ01_00369	Borrelia_bissetti_DN127_00338	Borrelia_burgdorferi_B31_00341	Borrelia_valaisiana_Tom4006_00339	Borrelia_chilensis_00338
group_1935	hypothetical protein	NewBorrelia_00504	Borrelia_turcica_IST7_00361	Candidatus_Borrelia_tachyglossi_00361	Borrelia_parkeri_HR1_00353	Borrelia_turicatae_91E135_00350	Borrelia_coriaceae_Co53_00371	Borrelia_hermsii_HS1_00349	Borrelia_anserina_Es_00344	Borrelia_duttonii_Ly_00359	Borrelia_recurrentis_A1_00374	Borrelia_crocidurae_str_Achema_00369	Borrelia_miyamotoi_LB_2001_00357	Borrelia_bavariensis_Pbi_00348	Borrelia_garinii_00503	Borrelia_afzelii_HLJ01_00379	Borrelia_bissetti_DN127_00346	Borrelia_burgdorferi_B31_00349	Borrelia_valaisiana_Tom4006_00347	Borrelia_chilensis_00346
group_1936	hypothetical protein	NewBorrelia_00503	Borrelia_turcica_IST7_00362	Candidatus_Borrelia_tachyglossi_00362	Borrelia_parkeri_HR1_00354	Borrelia_turicatae_91E135_00351	Borrelia_coriaceae_Co53_00373	Borrelia_hermsii_HS1_00350	Borrelia_anserina_Es_00345	Borrelia_duttonii_Ly_00360	Borrelia_recurrentis_A1_00375	Borrelia_crocidurae_str_Achema_00370	Borrelia_miyamotoi_LB_2001_00358	Borrelia_bavariensis_Pbi_00349	Borrelia_garinii_00502	Borrelia_afzelii_HLJ01_00380	Borrelia_bissetti_DN127_00347	Borrelia_burgdorferi_B31_00350	Borrelia_valaisiana_Tom4006_00348	Borrelia_chilensis_00347
group_1938	hypothetical protein	NewBorrelia_00501	Borrelia_turcica_IST7_00364	Candidatus_Borrelia_tachyglossi_00364	Borrelia_parkeri_HR1_00356	Borrelia_turicatae_91E135_00353	Borrelia_coriaceae_Co53_00375	Borrelia_hermsii_HS1_00352	Borrelia_anserina_Es_00347	Borrelia_duttonii_Ly_00362	Borrelia_recurrentis_A1_00377	Borrelia_crocidurae_str_Achema_00372	Borrelia_miyamotoi_LB_2001_00360	Borrelia_bavariensis_Pbi_00351	Borrelia_garinii_00500	Borrelia_afzelii_HLJ01_00382	Borrelia_bissetti_DN127_00349	Borrelia_burgdorferi_B31_00352	Borrelia_valaisiana_Tom4006_00350	Borrelia_chilensis_00349
rsmE	Ribosomal RNA small subunit methyltransferase E	NewBorrelia_00500	Borrelia_turcica_IST7_00365	Candidatus_Borrelia_tachyglossi_00365	Borrelia_parkeri_HR1_00357	Borrelia_turicatae_91E135_00354	Borrelia_coriaceae_Co53_00376	Borrelia_hermsii_HS1_00353	Borrelia_anserina_Es_00348	Borrelia_duttonii_Ly_00363	Borrelia_recurrentis_A1_00378	Borrelia_crocidurae_str_Achema_00373	Borrelia_miyamotoi_LB_2001_00361	Borrelia_bavariensis_Pbi_00352	Borrelia_garinii_00499	Borrelia_afzelii_HLJ01_00383	Borrelia_bissetti_DN127_00350	Borrelia_burgdorferi_B31_00353	Borrelia_valaisiana_Tom4006_00351	Borrelia_chilensis_00350
ctpB	hypothetical protein	NewBorrelia_00499	Borrelia_turcica_IST7_00366	Candidatus_Borrelia_tachyglossi_00366	Borrelia_parkeri_HR1_00358	Borrelia_turicatae_91E135_00355	Borrelia_coriaceae_Co53_00377	Borrelia_hermsii_HS1_00354	Borrelia_anserina_Es_00349	Borrelia_duttonii_Ly_00364	Borrelia_recurrentis_A1_00379	Borrelia_crocidurae_str_Achema_00374	Borrelia_miyamotoi_LB_2001_00362	Borrelia_bavariensis_Pbi_00353	Borrelia_garinii_00498	Borrelia_afzelii_HLJ01_00384	Borrelia_bissetti_DN127_00351	Borrelia_burgdorferi_B31_00354	Borrelia_valaisiana_Tom4006_00352	Borrelia_chilensis_00351
pdeA	Cyclic di-GMP phosphodiesterase PdeA	NewBorrelia_00495	Borrelia_turcica_IST7_00370	Candidatus_Borrelia_tachyglossi_00370	Borrelia_parkeri_HR1_00362	Borrelia_turicatae_91E135_00359	Borrelia_coriaceae_Co53_00381	Borrelia_hermsii_HS1_00358	Borrelia_anserina_Es_00353	Borrelia_duttonii_Ly_00368	Borrelia_recurrentis_A1_00383	Borrelia_crocidurae_str_Achema_00378	Borrelia_miyamotoi_LB_2001_00366	Borrelia_bavariensis_Pbi_00357	Borrelia_garinii_00493	Borrelia_afzelii_HLJ01_00388	Borrelia_bissetti_DN127_00355	Borrelia_burgdorferi_B31_00358	Borrelia_valaisiana_Tom4006_00356	Borrelia_chilensis_00355
group_1943	hypothetical protein	NewBorrelia_00492	Borrelia_turcica_IST7_00373	Candidatus_Borrelia_tachyglossi_00373	Borrelia_parkeri_HR1_00364	Borrelia_turicatae_91E135_00361	Borrelia_coriaceae_Co53_00383	Borrelia_hermsii_HS1_00360	Borrelia_anserina_Es_00355	Borrelia_duttonii_Ly_00370	Borrelia_recurrentis_A1_00385	Borrelia_crocidurae_str_Achema_00380	Borrelia_miyamotoi_LB_2001_00368	Borrelia_bavariensis_Pbi_00361	Borrelia_garinii_00489	Borrelia_afzelii_HLJ01_00392	Borrelia_bissetti_DN127_00359	Borrelia_burgdorferi_B31_00362	Borrelia_valaisiana_Tom4006_00360	Borrelia_chilensis_00359
gpsA	Glycerol-3-phosphate dehydrogenase [NAD(P)+]	NewBorrelia_00491	Borrelia_turcica_IST7_00374	Candidatus_Borrelia_tachyglossi_00374	Borrelia_parkeri_HR1_00365	Borrelia_turicatae_91E135_00362	Borrelia_coriaceae_Co53_00384	Borrelia_hermsii_HS1_00361	Borrelia_anserina_Es_00356	Borrelia_duttonii_Ly_00371	Borrelia_recurrentis_A1_00386	Borrelia_crocidurae_str_Achema_00381	Borrelia_miyamotoi_LB_2001_00369	Borrelia_bavariensis_Pbi_00362	Borrelia_garinii_00488	Borrelia_afzelii_HLJ01_00393	Borrelia_bissetti_DN127_00360	Borrelia_burgdorferi_B31_00363	Borrelia_valaisiana_Tom4006_00361	Borrelia_chilensis_00360
tyrS	Tyrosine--tRNA ligase	NewBorrelia_00489	Borrelia_turcica_IST7_00376	Candidatus_Borrelia_tachyglossi_00376	Borrelia_parkeri_HR1_00367	Borrelia_turicatae_91E135_00364	Borrelia_coriaceae_Co53_00387	Borrelia_hermsii_HS1_00363	Borrelia_anserina_Es_00358	Borrelia_duttonii_Ly_00373	Borrelia_recurrentis_A1_00389	Borrelia_crocidurae_str_Achema_00383	Borrelia_miyamotoi_LB_2001_00371	Borrelia_bavariensis_Pbi_00364	Borrelia_garinii_00486	Borrelia_afzelii_HLJ01_00395	Borrelia_bissetti_DN127_00362	Borrelia_burgdorferi_B31_00365	Borrelia_valaisiana_Tom4006_00363	Borrelia_chilensis_00362
PdeB	Cyclic di-GMP phosphodiesterase PdeB	NewBorrelia_00485	Borrelia_turcica_IST7_00380	Candidatus_Borrelia_tachyglossi_00380	Borrelia_parkeri_HR1_00371	Borrelia_turicatae_91E135_00368	Borrelia_coriaceae_Co53_00391	Borrelia_hermsii_HS1_00367	Borrelia_anserina_Es_00363	Borrelia_duttonii_Ly_00377	Borrelia_recurrentis_A1_00393	Borrelia_crocidurae_str_Achema_00387	Borrelia_miyamotoi_LB_2001_00375	Borrelia_bavariensis_Pbi_00368	Borrelia_garinii_00482	Borrelia_afzelii_HLJ01_00399	Borrelia_bissetti_DN127_00366	Borrelia_burgdorferi_B31_00369	Borrelia_valaisiana_Tom4006_00367	Borrelia_chilensis_00366
metK	S-adenosylmethionine synthase	NewBorrelia_00483	Borrelia_turcica_IST7_00382	Candidatus_Borrelia_tachyglossi_00382	Borrelia_parkeri_HR1_00373	Borrelia_turicatae_91E135_00370	Borrelia_coriaceae_Co53_00393	Borrelia_hermsii_HS1_00369	Borrelia_anserina_Es_00365	Borrelia_duttonii_Ly_00379	Borrelia_recurrentis_A1_00395	Borrelia_crocidurae_str_Achema_00390	Borrelia_miyamotoi_LB_2001_00377	Borrelia_bavariensis_Pbi_00370	Borrelia_garinii_00480	Borrelia_afzelii_HLJ01_00401	Borrelia_bissetti_DN127_00368	Borrelia_burgdorferi_B31_00371	Borrelia_valaisiana_Tom4006_00369	Borrelia_chilensis_00368
group_1950	hypothetical protein	NewBorrelia_00443	Borrelia_turcica_IST7_00424	Candidatus_Borrelia_tachyglossi_00423	Borrelia_parkeri_HR1_00412	Borrelia_turicatae_91E135_00410	Borrelia_coriaceae_Co53_00432	Borrelia_hermsii_HS1_00409	Borrelia_anserina_Es_00407	Borrelia_duttonii_Ly_00418	Borrelia_recurrentis_A1_00434	Borrelia_crocidurae_str_Achema_00431	Borrelia_miyamotoi_LB_2001_00420	Borrelia_bavariensis_Pbi_00413	Borrelia_garinii_00438	Borrelia_afzelii_HLJ01_00447	Borrelia_bissetti_DN127_00409	Borrelia_burgdorferi_B31_00412	Borrelia_valaisiana_Tom4006_00410	Borrelia_chilensis_00408
rsmI	Ribosomal RNA small subunit methyltransferase I	NewBorrelia_00429	Borrelia_turcica_IST7_00440	Candidatus_Borrelia_tachyglossi_00439	Borrelia_parkeri_HR1_00425	Borrelia_turicatae_91E135_00423	Borrelia_coriaceae_Co53_00447	Borrelia_hermsii_HS1_00423	Borrelia_anserina_Es_00420	Borrelia_duttonii_Ly_00430	Borrelia_recurrentis_A1_00446	Borrelia_crocidurae_str_Achema_00443	Borrelia_miyamotoi_LB_2001_00433	Borrelia_bavariensis_Pbi_00426	Borrelia_garinii_00426	Borrelia_afzelii_HLJ01_00457	Borrelia_bissetti_DN127_00421	Borrelia_burgdorferi_B31_00425	Borrelia_valaisiana_Tom4006_00420	Borrelia_chilensis_00419
yigZ	IMPACT family member YigZ	NewBorrelia_00426	Borrelia_turcica_IST7_00443	Candidatus_Borrelia_tachyglossi_00442	Borrelia_parkeri_HR1_00428	Borrelia_turicatae_91E135_00426	Borrelia_coriaceae_Co53_00450	Borrelia_hermsii_HS1_00426	Borrelia_anserina_Es_00423	Borrelia_duttonii_Ly_00433	Borrelia_recurrentis_A1_00449	Borrelia_crocidurae_str_Achema_00446	Borrelia_miyamotoi_LB_2001_00436	Borrelia_bavariensis_Pbi_00429	Borrelia_garinii_00423	Borrelia_afzelii_HLJ01_00460	Borrelia_bissetti_DN127_00424	Borrelia_burgdorferi_B31_00428	Borrelia_valaisiana_Tom4006_00423	Borrelia_chilensis_00422
group_1955	hypothetical protein	NewBorrelia_00420	Borrelia_turcica_IST7_00452	Candidatus_Borrelia_tachyglossi_00451	Borrelia_parkeri_HR1_00437	Borrelia_turicatae_91E135_00435	Borrelia_coriaceae_Co53_00460	Borrelia_hermsii_HS1_00435	Borrelia_anserina_Es_00432	Borrelia_duttonii_Ly_00442	Borrelia_recurrentis_A1_00457	Borrelia_crocidurae_str_Achema_00455	Borrelia_miyamotoi_LB_2001_00445	Borrelia_bavariensis_Pbi_00437	Borrelia_garinii_00415	Borrelia_afzelii_HLJ01_00471	Borrelia_bissetti_DN127_00432	Borrelia_burgdorferi_B31_00436	Borrelia_valaisiana_Tom4006_00431	Borrelia_chilensis_00430
wbgU	UDP-N-acetylglucosamine 4-epimerase	NewBorrelia_00415	Borrelia_turcica_IST7_00457	Candidatus_Borrelia_tachyglossi_00456	Borrelia_parkeri_HR1_00442	Borrelia_turicatae_91E135_00440	Borrelia_coriaceae_Co53_00466	Borrelia_hermsii_HS1_00440	Borrelia_anserina_Es_00437	Borrelia_duttonii_Ly_00447	Borrelia_recurrentis_A1_00462	Borrelia_crocidurae_str_Achema_00460	Borrelia_miyamotoi_LB_2001_00450	Borrelia_bavariensis_Pbi_00442	Borrelia_garinii_00410	Borrelia_afzelii_HLJ01_00476	Borrelia_bissetti_DN127_00437	Borrelia_burgdorferi_B31_00441	Borrelia_valaisiana_Tom4006_00436	Borrelia_chilensis_00435
aspS	Aspartate--tRNA ligase	NewBorrelia_00412	Borrelia_turcica_IST7_00460	Candidatus_Borrelia_tachyglossi_00459	Borrelia_parkeri_HR1_00445	Borrelia_turicatae_91E135_00443	Borrelia_coriaceae_Co53_00469	Borrelia_hermsii_HS1_00444	Borrelia_anserina_Es_00440	Borrelia_duttonii_Ly_00450	Borrelia_recurrentis_A1_00465	Borrelia_crocidurae_str_Achema_00463	Borrelia_miyamotoi_LB_2001_00453	Borrelia_bavariensis_Pbi_00444	Borrelia_garinii_00408	Borrelia_afzelii_HLJ01_00478	Borrelia_bissetti_DN127_00439	Borrelia_burgdorferi_B31_00443	Borrelia_valaisiana_Tom4006_00438	Borrelia_chilensis_00437
group_1958	hypothetical protein	NewBorrelia_00409	Borrelia_turcica_IST7_00463	Candidatus_Borrelia_tachyglossi_00462	Borrelia_parkeri_HR1_00448	Borrelia_turicatae_91E135_00446	Borrelia_coriaceae_Co53_00472	Borrelia_hermsii_HS1_00447	Borrelia_anserina_Es_00443	Borrelia_duttonii_Ly_00453	Borrelia_recurrentis_A1_00468	Borrelia_crocidurae_str_Achema_00466	Borrelia_miyamotoi_LB_2001_00456	Borrelia_bavariensis_Pbi_00447	Borrelia_garinii_00405	Borrelia_afzelii_HLJ01_00481	Borrelia_bissetti_DN127_00442	Borrelia_burgdorferi_B31_00446	Borrelia_valaisiana_Tom4006_00441	Borrelia_chilensis_00440
rpoN	RNA polymerase sigma-54 factor	NewBorrelia_00408	Borrelia_turcica_IST7_00464	Candidatus_Borrelia_tachyglossi_00463	Borrelia_parkeri_HR1_00449	Borrelia_turicatae_91E135_00447	Borrelia_coriaceae_Co53_00473	Borrelia_hermsii_HS1_00448	Borrelia_anserina_Es_00444	Borrelia_duttonii_Ly_00454	Borrelia_recurrentis_A1_00469	Borrelia_crocidurae_str_Achema_00467	Borrelia_miyamotoi_LB_2001_00457	Borrelia_bavariensis_Pbi_00448	Borrelia_garinii_00404	Borrelia_afzelii_HLJ01_00482	Borrelia_bissetti_DN127_00443	Borrelia_burgdorferi_B31_00447	Borrelia_valaisiana_Tom4006_00442	Borrelia_chilensis_00441
group_1960	hypothetical protein	NewBorrelia_00400	Borrelia_turcica_IST7_00473	Candidatus_Borrelia_tachyglossi_00472	Borrelia_parkeri_HR1_00457	Borrelia_turicatae_91E135_00455	Borrelia_coriaceae_Co53_00483	Borrelia_hermsii_HS1_00456	Borrelia_anserina_Es_00452	Borrelia_duttonii_Ly_00462	Borrelia_recurrentis_A1_00477	Borrelia_crocidurae_str_Achema_00476	Borrelia_miyamotoi_LB_2001_00465	Borrelia_bavariensis_Pbi_00457	Borrelia_garinii_00395	Borrelia_afzelii_HLJ01_00491	Borrelia_bissetti_DN127_00452	Borrelia_burgdorferi_B31_00456	Borrelia_valaisiana_Tom4006_00451	Borrelia_chilensis_00450
group_1961	hypothetical protein	NewBorrelia_00390	Borrelia_turcica_IST7_00483	Candidatus_Borrelia_tachyglossi_00482	Borrelia_parkeri_HR1_00468	Borrelia_turicatae_91E135_00466	Borrelia_coriaceae_Co53_00494	Borrelia_hermsii_HS1_00467	Borrelia_anserina_Es_00463	Borrelia_duttonii_Ly_00473	Borrelia_recurrentis_A1_00488	Borrelia_crocidurae_str_Achema_00487	Borrelia_miyamotoi_LB_2001_00476	Borrelia_bavariensis_Pbi_00466	Borrelia_garinii_00386	Borrelia_afzelii_HLJ01_00500	Borrelia_bissetti_DN127_00461	Borrelia_burgdorferi_B31_00465	Borrelia_valaisiana_Tom4006_00460	Borrelia_chilensis_00459
lptB	Lipopolysaccharide export system ATP-binding protein LptB	NewBorrelia_00388	Borrelia_turcica_IST7_00485	Candidatus_Borrelia_tachyglossi_00484	Borrelia_parkeri_HR1_00470	Borrelia_turicatae_91E135_00468	Borrelia_coriaceae_Co53_00496	Borrelia_hermsii_HS1_00469	Borrelia_anserina_Es_00465	Borrelia_duttonii_Ly_00475	Borrelia_recurrentis_A1_00490	Borrelia_crocidurae_str_Achema_00489	Borrelia_miyamotoi_LB_2001_00478	Borrelia_bavariensis_Pbi_00468	Borrelia_garinii_00384	Borrelia_afzelii_HLJ01_00502	Borrelia_bissetti_DN127_00463	Borrelia_burgdorferi_B31_00467	Borrelia_valaisiana_Tom4006_00462	Borrelia_chilensis_00461
ybgI	GTP cyclohydrolase 1 type 2	NewBorrelia_00386	Borrelia_turcica_IST7_00487	Candidatus_Borrelia_tachyglossi_00486	Borrelia_parkeri_HR1_00472	Borrelia_turicatae_91E135_00470	Borrelia_coriaceae_Co53_00499	Borrelia_hermsii_HS1_00471	Borrelia_anserina_Es_00467	Borrelia_duttonii_Ly_00477	Borrelia_recurrentis_A1_00492	Borrelia_crocidurae_str_Achema_00491	Borrelia_miyamotoi_LB_2001_00480	Borrelia_bavariensis_Pbi_00470	Borrelia_garinii_00382	Borrelia_afzelii_HLJ01_00504	Borrelia_bissetti_DN127_00465	Borrelia_burgdorferi_B31_00469	Borrelia_valaisiana_Tom4006_00464	Borrelia_chilensis_00463
group_1966	hypothetical protein	NewBorrelia_00384	Borrelia_turcica_IST7_00489	Candidatus_Borrelia_tachyglossi_00488	Borrelia_parkeri_HR1_00474	Borrelia_turicatae_91E135_00472	Borrelia_coriaceae_Co53_00501	Borrelia_hermsii_HS1_00473	Borrelia_anserina_Es_00469	Borrelia_duttonii_Ly_00479	Borrelia_recurrentis_A1_00494	Borrelia_crocidurae_str_Achema_00493	Borrelia_miyamotoi_LB_2001_00482	Borrelia_bavariensis_Pbi_00472	Borrelia_garinii_00380	Borrelia_afzelii_HLJ01_00507	Borrelia_bissetti_DN127_00467	Borrelia_burgdorferi_B31_00471	Borrelia_valaisiana_Tom4006_00466	Borrelia_chilensis_00465
rpsC	hypothetical protein	NewBorrelia_00372	Borrelia_turcica_IST7_00503	Candidatus_Borrelia_tachyglossi_00504	Borrelia_parkeri_HR1_00487	Borrelia_turicatae_91E135_00485	Borrelia_coriaceae_Co53_00514	Borrelia_hermsii_HS1_00486	Borrelia_anserina_Es_00482	Borrelia_duttonii_Ly_00492	Borrelia_recurrentis_A1_00507	Borrelia_crocidurae_str_Achema_00506	Borrelia_miyamotoi_LB_2001_00495	Borrelia_bavariensis_Pbi_00484	Borrelia_garinii_00366	Borrelia_afzelii_HLJ01_00521	Borrelia_bissetti_DN127_00480	Borrelia_burgdorferi_B31_00484	Borrelia_valaisiana_Tom4006_00479	Borrelia_chilensis_00478
rplO	50S ribosomal protein L15	NewBorrelia_00359	Borrelia_turcica_IST7_00516	Candidatus_Borrelia_tachyglossi_00517	Borrelia_parkeri_HR1_00500	Borrelia_turicatae_91E135_00498	Borrelia_coriaceae_Co53_00527	Borrelia_hermsii_HS1_00499	Borrelia_anserina_Es_00496	Borrelia_duttonii_Ly_00505	Borrelia_recurrentis_A1_00520	Borrelia_crocidurae_str_Achema_00519	Borrelia_miyamotoi_LB_2001_00508	Borrelia_bavariensis_Pbi_00497	Borrelia_garinii_00354	Borrelia_afzelii_HLJ01_00534	Borrelia_bissetti_DN127_00493	Borrelia_burgdorferi_B31_00497	Borrelia_valaisiana_Tom4006_00492	Borrelia_chilensis_00491
tlyA	Hemolysin A	NewBorrelia_00351	Borrelia_turcica_IST7_00525	Candidatus_Borrelia_tachyglossi_00526	Borrelia_parkeri_HR1_00509	Borrelia_turicatae_91E135_00507	Borrelia_coriaceae_Co53_00536	Borrelia_hermsii_HS1_00508	Borrelia_anserina_Es_00505	Borrelia_duttonii_Ly_00514	Borrelia_recurrentis_A1_00529	Borrelia_crocidurae_str_Achema_00528	Borrelia_miyamotoi_LB_2001_00516	Borrelia_bavariensis_Pbi_00506	Borrelia_garinii_00345	Borrelia_afzelii_HLJ01_00543	Borrelia_bissetti_DN127_00502	Borrelia_burgdorferi_B31_00506	Borrelia_valaisiana_Tom4006_00501	Borrelia_chilensis_00500
group_1972	hypothetical protein	NewBorrelia_00335	Borrelia_turcica_IST7_00543	Candidatus_Borrelia_tachyglossi_00544	Borrelia_parkeri_HR1_00526	Borrelia_turicatae_91E135_00523	Borrelia_coriaceae_Co53_00555	Borrelia_hermsii_HS1_00525	Borrelia_anserina_Es_00521	Borrelia_duttonii_Ly_00530	Borrelia_recurrentis_A1_00545	Borrelia_crocidurae_str_Achema_00546	Borrelia_miyamotoi_LB_2001_00532	Borrelia_bavariensis_Pbi_00522	Borrelia_garinii_00329	Borrelia_afzelii_HLJ01_00562	Borrelia_bissetti_DN127_00517	Borrelia_burgdorferi_B31_00524	Borrelia_valaisiana_Tom4006_00517	Borrelia_chilensis_00516
group_1973	hypothetical protein	NewBorrelia_00332	Borrelia_turcica_IST7_00547	Candidatus_Borrelia_tachyglossi_00549	Borrelia_parkeri_HR1_00529	Borrelia_turicatae_91E135_00526	Borrelia_coriaceae_Co53_00558	Borrelia_hermsii_HS1_00528	Borrelia_anserina_Es_00524	Borrelia_duttonii_Ly_00533	Borrelia_recurrentis_A1_00548	Borrelia_crocidurae_str_Achema_00549	Borrelia_miyamotoi_LB_2001_00535	Borrelia_bavariensis_Pbi_00526	Borrelia_garinii_00325	Borrelia_afzelii_HLJ01_00567	Borrelia_bissetti_DN127_00521	Borrelia_burgdorferi_B31_00528	Borrelia_valaisiana_Tom4006_00521	Borrelia_chilensis_00520
exoA	Exodeoxyribonuclease	NewBorrelia_00329	Borrelia_turcica_IST7_00550	Candidatus_Borrelia_tachyglossi_00552	Borrelia_parkeri_HR1_00532	Borrelia_turicatae_91E135_00529	Borrelia_coriaceae_Co53_00562	Borrelia_hermsii_HS1_00531	Borrelia_anserina_Es_00527	Borrelia_duttonii_Ly_00536	Borrelia_recurrentis_A1_00551	Borrelia_crocidurae_str_Achema_00553	Borrelia_miyamotoi_LB_2001_00538	Borrelia_bavariensis_Pbi_00529	Borrelia_garinii_00322	Borrelia_afzelii_HLJ01_00570	Borrelia_bissetti_DN127_00524	Borrelia_burgdorferi_B31_00532	Borrelia_valaisiana_Tom4006_00524	Borrelia_chilensis_00523
group_1975	hypothetical protein	NewBorrelia_00328	Borrelia_turcica_IST7_00551	Candidatus_Borrelia_tachyglossi_00553	Borrelia_parkeri_HR1_00533	Borrelia_turicatae_91E135_00530	Borrelia_coriaceae_Co53_00563	Borrelia_hermsii_HS1_00532	Borrelia_anserina_Es_00528	Borrelia_duttonii_Ly_00537	Borrelia_recurrentis_A1_00552	Borrelia_crocidurae_str_Achema_00554	Borrelia_miyamotoi_LB_2001_00539	Borrelia_bavariensis_Pbi_00530	Borrelia_garinii_00321	Borrelia_afzelii_HLJ01_00571	Borrelia_bissetti_DN127_00525	Borrelia_burgdorferi_B31_00533	Borrelia_valaisiana_Tom4006_00525	Borrelia_chilensis_00524
bepA_2	hypothetical protein	NewBorrelia_00315	Borrelia_turcica_IST7_00562	Candidatus_Borrelia_tachyglossi_00566	Borrelia_parkeri_HR1_00545	Borrelia_turicatae_91E135_00542	Borrelia_coriaceae_Co53_00576	Borrelia_hermsii_HS1_00544	Borrelia_anserina_Es_00540	Borrelia_duttonii_Ly_00549	Borrelia_recurrentis_A1_00564	Borrelia_crocidurae_str_Achema_00566	Borrelia_miyamotoi_LB_2001_00551	Borrelia_bavariensis_Pbi_00540	Borrelia_garinii_00311	Borrelia_afzelii_HLJ01_00581	Borrelia_bissetti_DN127_00535	Borrelia_burgdorferi_B31_00543	Borrelia_valaisiana_Tom4006_00535	Borrelia_chilensis_00534
group_1977	hypothetical protein	NewBorrelia_00314	Borrelia_turcica_IST7_00563	Candidatus_Borrelia_tachyglossi_00567	Borrelia_parkeri_HR1_00546	Borrelia_turicatae_91E135_00543	Borrelia_coriaceae_Co53_00577	Borrelia_hermsii_HS1_00545	Borrelia_anserina_Es_00541	Borrelia_duttonii_Ly_00550	Borrelia_recurrentis_A1_00565	Borrelia_crocidurae_str_Achema_00567	Borrelia_miyamotoi_LB_2001_00552	Borrelia_bavariensis_Pbi_00541	Borrelia_garinii_00310	Borrelia_afzelii_HLJ01_00582	Borrelia_bissetti_DN127_00536	Borrelia_burgdorferi_B31_00544	Borrelia_valaisiana_Tom4006_00536	Borrelia_chilensis_00535
group_1978	hypothetical protein	NewBorrelia_00311	Borrelia_turcica_IST7_00566	Candidatus_Borrelia_tachyglossi_00570	Borrelia_parkeri_HR1_00549	Borrelia_turicatae_91E135_00546	Borrelia_coriaceae_Co53_00580	Borrelia_hermsii_HS1_00548	Borrelia_anserina_Es_00544	Borrelia_duttonii_Ly_00553	Borrelia_recurrentis_A1_00568	Borrelia_crocidurae_str_Achema_00570	Borrelia_miyamotoi_LB_2001_00555	Borrelia_bavariensis_Pbi_00544	Borrelia_garinii_00307	Borrelia_afzelii_HLJ01_00586	Borrelia_bissetti_DN127_00539	Borrelia_burgdorferi_B31_00547	Borrelia_valaisiana_Tom4006_00539	Borrelia_chilensis_00538
group_1979	hypothetical protein	NewBorrelia_00303	Borrelia_turcica_IST7_00574	Candidatus_Borrelia_tachyglossi_00578	Borrelia_parkeri_HR1_00557	Borrelia_turicatae_91E135_00554	Borrelia_coriaceae_Co53_00588	Borrelia_hermsii_HS1_00556	Borrelia_anserina_Es_00552	Borrelia_duttonii_Ly_00561	Borrelia_recurrentis_A1_00576	Borrelia_crocidurae_str_Achema_00580	Borrelia_miyamotoi_LB_2001_00563	Borrelia_bavariensis_Pbi_00552	Borrelia_garinii_00299	Borrelia_afzelii_HLJ01_00595	Borrelia_bissetti_DN127_00547	Borrelia_burgdorferi_B31_00555	Borrelia_valaisiana_Tom4006_00547	Borrelia_chilensis_00546
gndA	6-phosphogluconate dehydrogenase, NADP(+)-dependent, decarboxylating	NewBorrelia_00296	Borrelia_turcica_IST7_00581	Candidatus_Borrelia_tachyglossi_00585	Borrelia_parkeri_HR1_00564	Borrelia_turicatae_91E135_00561	Borrelia_coriaceae_Co53_00595	Borrelia_hermsii_HS1_00563	Borrelia_anserina_Es_00559	Borrelia_duttonii_Ly_00568	Borrelia_recurrentis_A1_00583	Borrelia_crocidurae_str_Achema_00587	Borrelia_miyamotoi_LB_2001_00570	Borrelia_bavariensis_Pbi_00559	Borrelia_garinii_00292	Borrelia_afzelii_HLJ01_00603	Borrelia_bissetti_DN127_00554	Borrelia_burgdorferi_B31_00562	Borrelia_valaisiana_Tom4006_00554	Borrelia_chilensis_00553
group_1982	hypothetical protein	NewBorrelia_00295	Borrelia_turcica_IST7_00582	Candidatus_Borrelia_tachyglossi_00586	Borrelia_parkeri_HR1_00565	Borrelia_turicatae_91E135_00562	Borrelia_coriaceae_Co53_00596	Borrelia_hermsii_HS1_00564	Borrelia_anserina_Es_00560	Borrelia_duttonii_Ly_00569	Borrelia_recurrentis_A1_00584	Borrelia_crocidurae_str_Achema_00588	Borrelia_miyamotoi_LB_2001_00571	Borrelia_bavariensis_Pbi_00560	Borrelia_garinii_00291	Borrelia_afzelii_HLJ01_00605	Borrelia_bissetti_DN127_00555	Borrelia_burgdorferi_B31_00563	Borrelia_valaisiana_Tom4006_00555	Borrelia_chilensis_00554
cheA	Chemotaxis protein CheA	NewBorrelia_00290	Borrelia_turcica_IST7_00588	Candidatus_Borrelia_tachyglossi_00591	Borrelia_parkeri_HR1_00570	Borrelia_turicatae_91E135_00568	Borrelia_coriaceae_Co53_00601	Borrelia_hermsii_HS1_00569	Borrelia_anserina_Es_00564	Borrelia_duttonii_Ly_00574	Borrelia_recurrentis_A1_00589	Borrelia_crocidurae_str_Achema_00593	Borrelia_miyamotoi_LB_2001_00575	Borrelia_bavariensis_Pbi_00565	Borrelia_garinii_00286	Borrelia_afzelii_HLJ01_00610	Borrelia_bissetti_DN127_00560	Borrelia_burgdorferi_B31_00568	Borrelia_valaisiana_Tom4006_00560	Borrelia_chilensis_00559
group_1985	hypothetical protein	NewBorrelia_00276	Borrelia_turcica_IST7_00602	Candidatus_Borrelia_tachyglossi_00605	Borrelia_parkeri_HR1_00584	Borrelia_turicatae_91E135_00582	Borrelia_coriaceae_Co53_00614	Borrelia_hermsii_HS1_00583	Borrelia_anserina_Es_00576	Borrelia_duttonii_Ly_00588	Borrelia_recurrentis_A1_00603	Borrelia_crocidurae_str_Achema_00607	Borrelia_miyamotoi_LB_2001_00585	Borrelia_bavariensis_Pbi_00579	Borrelia_garinii_00272	Borrelia_afzelii_HLJ01_00624	Borrelia_bissetti_DN127_00574	Borrelia_burgdorferi_B31_00582	Borrelia_valaisiana_Tom4006_00574	Borrelia_chilensis_00573
yodJ	hypothetical protein	NewBorrelia_00274	Borrelia_turcica_IST7_00604	Candidatus_Borrelia_tachyglossi_00607	Borrelia_parkeri_HR1_00586	Borrelia_turicatae_91E135_00584	Borrelia_coriaceae_Co53_00616	Borrelia_hermsii_HS1_00585	Borrelia_anserina_Es_00578	Borrelia_duttonii_Ly_00590	Borrelia_recurrentis_A1_00605	Borrelia_crocidurae_str_Achema_00609	Borrelia_miyamotoi_LB_2001_00587	Borrelia_bavariensis_Pbi_00581	Borrelia_garinii_00270	Borrelia_afzelii_HLJ01_00626	Borrelia_bissetti_DN127_00576	Borrelia_burgdorferi_B31_00584	Borrelia_valaisiana_Tom4006_00576	Borrelia_chilensis_00575
murD	UDP-N-acetylmuramoylalanine--D-glutamate ligase	NewBorrelia_00271	Borrelia_turcica_IST7_00607	Candidatus_Borrelia_tachyglossi_00610	Borrelia_parkeri_HR1_00590	Borrelia_turicatae_91E135_00587	Borrelia_coriaceae_Co53_00620	Borrelia_hermsii_HS1_00588	Borrelia_anserina_Es_00581	Borrelia_duttonii_Ly_00593	Borrelia_recurrentis_A1_00608	Borrelia_crocidurae_str_Achema_00612	Borrelia_miyamotoi_LB_2001_00589	Borrelia_bavariensis_Pbi_00585	Borrelia_garinii_00267	Borrelia_afzelii_HLJ01_00629	Borrelia_bissetti_DN127_00579	Borrelia_burgdorferi_B31_00587	Borrelia_valaisiana_Tom4006_00579	Borrelia_chilensis_00578
rsmA	Ribosomal RNA small subunit methyltransferase A	NewBorrelia_00267	Borrelia_turcica_IST7_00611	Candidatus_Borrelia_tachyglossi_00614	Borrelia_parkeri_HR1_00594	Borrelia_turicatae_91E135_00591	Borrelia_coriaceae_Co53_00625	Borrelia_hermsii_HS1_00592	Borrelia_anserina_Es_00585	Borrelia_duttonii_Ly_00597	Borrelia_recurrentis_A1_00612	Borrelia_crocidurae_str_Achema_00617	Borrelia_miyamotoi_LB_2001_00593	Borrelia_bavariensis_Pbi_00590	Borrelia_garinii_00262	Borrelia_afzelii_HLJ01_00634	Borrelia_bissetti_DN127_00584	Borrelia_burgdorferi_B31_00592	Borrelia_valaisiana_Tom4006_00584	Borrelia_chilensis_00583
group_1990	Long-chain-fatty-acid--CoA ligase FadD15	NewBorrelia_00265	Borrelia_turcica_IST7_00614	Candidatus_Borrelia_tachyglossi_00617	Borrelia_parkeri_HR1_00597	Borrelia_turicatae_91E135_00594	Borrelia_coriaceae_Co53_00628	Borrelia_hermsii_HS1_00595	Borrelia_anserina_Es_00588	Borrelia_duttonii_Ly_00600	Borrelia_recurrentis_A1_00615	Borrelia_crocidurae_str_Achema_00620	Borrelia_miyamotoi_LB_2001_00596	Borrelia_bavariensis_Pbi_00593	Borrelia_garinii_00259	Borrelia_afzelii_HLJ01_00637	Borrelia_bissetti_DN127_00587	Borrelia_burgdorferi_B31_00595	Borrelia_valaisiana_Tom4006_00587	Borrelia_chilensis_00586
argS	Arginine--tRNA ligase	NewBorrelia_00264	Borrelia_turcica_IST7_00615	Candidatus_Borrelia_tachyglossi_00618	Borrelia_parkeri_HR1_00598	Borrelia_turicatae_91E135_00595	Borrelia_coriaceae_Co53_00629	Borrelia_hermsii_HS1_00596	Borrelia_anserina_Es_00589	Borrelia_duttonii_Ly_00601	Borrelia_recurrentis_A1_00616	Borrelia_crocidurae_str_Achema_00621	Borrelia_miyamotoi_LB_2001_00597	Borrelia_bavariensis_Pbi_00594	Borrelia_garinii_00258	Borrelia_afzelii_HLJ01_00638	Borrelia_bissetti_DN127_00588	Borrelia_burgdorferi_B31_00596	Borrelia_valaisiana_Tom4006_00588	Borrelia_chilensis_00587
rsxE	hypothetical protein	NewBorrelia_00263	Borrelia_turcica_IST7_00616	Candidatus_Borrelia_tachyglossi_00619	Borrelia_parkeri_HR1_00599	Borrelia_turicatae_91E135_00596	Borrelia_coriaceae_Co53_00630	Borrelia_hermsii_HS1_00597	Borrelia_anserina_Es_00590	Borrelia_duttonii_Ly_00602	Borrelia_recurrentis_A1_00617	Borrelia_crocidurae_str_Achema_00622	Borrelia_miyamotoi_LB_2001_00598	Borrelia_bavariensis_Pbi_00595	Borrelia_garinii_00257	Borrelia_afzelii_HLJ01_00639	Borrelia_bissetti_DN127_00589	Borrelia_burgdorferi_B31_00597	Borrelia_valaisiana_Tom4006_00589	Borrelia_chilensis_00588
pepD	Cytosol non-specific dipeptidase	NewBorrelia_00250	Borrelia_turcica_IST7_00629	Candidatus_Borrelia_tachyglossi_00631	Borrelia_parkeri_HR1_00611	Borrelia_turicatae_91E135_00608	Borrelia_coriaceae_Co53_00643	Borrelia_hermsii_HS1_00610	Borrelia_anserina_Es_00602	Borrelia_duttonii_Ly_00614	Borrelia_recurrentis_A1_00629	Borrelia_crocidurae_str_Achema_00635	Borrelia_miyamotoi_LB_2001_00610	Borrelia_bavariensis_Pbi_00608	Borrelia_garinii_00244	Borrelia_afzelii_HLJ01_00652	Borrelia_bissetti_DN127_00602	Borrelia_burgdorferi_B31_00610	Borrelia_valaisiana_Tom4006_00602	Borrelia_chilensis_00601
zitB	hypothetical protein	NewBorrelia_00238	Borrelia_turcica_IST7_00641	Candidatus_Borrelia_tachyglossi_00643	Borrelia_parkeri_HR1_00623	Borrelia_turicatae_91E135_00620	Borrelia_coriaceae_Co53_00656	Borrelia_hermsii_HS1_00622	Borrelia_anserina_Es_00614	Borrelia_duttonii_Ly_00626	Borrelia_recurrentis_A1_00640	Borrelia_crocidurae_str_Achema_00648	Borrelia_miyamotoi_LB_2001_00621	Borrelia_bavariensis_Pbi_00620	Borrelia_garinii_00232	Borrelia_afzelii_HLJ01_00665	Borrelia_bissetti_DN127_00614	Borrelia_burgdorferi_B31_00622	Borrelia_valaisiana_Tom4006_00614	Borrelia_chilensis_00613
nagZ_2	Beta-hexosaminidase	NewBorrelia_00234	Borrelia_turcica_IST7_00645	Candidatus_Borrelia_tachyglossi_00647	Borrelia_parkeri_HR1_00627	Borrelia_turicatae_91E135_00624	Borrelia_coriaceae_Co53_00660	Borrelia_hermsii_HS1_00626	Borrelia_anserina_Es_00618	Borrelia_duttonii_Ly_00630	Borrelia_recurrentis_A1_00644	Borrelia_crocidurae_str_Achema_00652	Borrelia_miyamotoi_LB_2001_00624	Borrelia_bavariensis_Pbi_00624	Borrelia_garinii_00228	Borrelia_afzelii_HLJ01_00669	Borrelia_bissetti_DN127_00618	Borrelia_burgdorferi_B31_00626	Borrelia_valaisiana_Tom4006_00618	Borrelia_chilensis_00617
ackA	Acetate kinase	NewBorrelia_00231	Borrelia_turcica_IST7_00648	Candidatus_Borrelia_tachyglossi_00650	Borrelia_parkeri_HR1_00630	Borrelia_turicatae_91E135_00627	Borrelia_coriaceae_Co53_00663	Borrelia_hermsii_HS1_00629	Borrelia_anserina_Es_00621	Borrelia_duttonii_Ly_00633	Borrelia_recurrentis_A1_00647	Borrelia_crocidurae_str_Achema_00655	Borrelia_miyamotoi_LB_2001_00627	Borrelia_bavariensis_Pbi_00627	Borrelia_garinii_00225	Borrelia_afzelii_HLJ01_00672	Borrelia_bissetti_DN127_00621	Borrelia_burgdorferi_B31_00629	Borrelia_valaisiana_Tom4006_00621	Borrelia_chilensis_00620
group_1999	hypothetical protein	NewBorrelia_00224	Borrelia_turcica_IST7_00654	Candidatus_Borrelia_tachyglossi_00657	Borrelia_parkeri_HR1_00637	Borrelia_turicatae_91E135_00634	Borrelia_coriaceae_Co53_00671	Borrelia_hermsii_HS1_00635	Borrelia_anserina_Es_00627	Borrelia_duttonii_Ly_00639	Borrelia_recurrentis_A1_00653	Borrelia_crocidurae_str_Achema_00662	Borrelia_miyamotoi_LB_2001_00634	Borrelia_bavariensis_Pbi_00633	Borrelia_garinii_00219	Borrelia_afzelii_HLJ01_00679	Borrelia_bissetti_DN127_00627	Borrelia_burgdorferi_B31_00635	Borrelia_valaisiana_Tom4006_00627	Borrelia_chilensis_00626
recD	RecBCD enzyme subunit RecD	NewBorrelia_00222	Borrelia_turcica_IST7_00658	Candidatus_Borrelia_tachyglossi_00661	Borrelia_parkeri_HR1_00641	Borrelia_turicatae_91E135_00638	Borrelia_coriaceae_Co53_00676	Borrelia_hermsii_HS1_00639	Borrelia_anserina_Es_00631	Borrelia_duttonii_Ly_00643	Borrelia_recurrentis_A1_00657	Borrelia_crocidurae_str_Achema_00666	Borrelia_miyamotoi_LB_2001_00638	Borrelia_bavariensis_Pbi_00638	Borrelia_garinii_00214	Borrelia_afzelii_HLJ01_00684	Borrelia_bissetti_DN127_00632	Borrelia_burgdorferi_B31_00640	Borrelia_valaisiana_Tom4006_00632	Borrelia_chilensis_00631
ptsG_2	PTS system glucose-specific EIICBA component	NewBorrelia_00209	Borrelia_turcica_IST7_00671	Candidatus_Borrelia_tachyglossi_00674	Borrelia_parkeri_HR1_00653	Borrelia_turicatae_91E135_00650	Borrelia_coriaceae_Co53_00693	Borrelia_hermsii_HS1_00652	Borrelia_anserina_Es_00643	Borrelia_duttonii_Ly_00655	Borrelia_recurrentis_A1_00669	Borrelia_crocidurae_str_Achema_00680	Borrelia_miyamotoi_LB_2001_00651	Borrelia_bavariensis_Pbi_00651	Borrelia_garinii_00201	Borrelia_afzelii_HLJ01_00698	Borrelia_bissetti_DN127_00645	Borrelia_burgdorferi_B31_00654	Borrelia_valaisiana_Tom4006_00645	Borrelia_chilensis_00644
group_2002	hypothetical protein	NewBorrelia_00208	Borrelia_turcica_IST7_00672	Candidatus_Borrelia_tachyglossi_00675	Borrelia_parkeri_HR1_00654	Borrelia_turicatae_91E135_00651	Borrelia_coriaceae_Co53_00694	Borrelia_hermsii_HS1_00653	Borrelia_anserina_Es_00644	Borrelia_duttonii_Ly_00656	Borrelia_recurrentis_A1_00670	Borrelia_crocidurae_str_Achema_00681	Borrelia_miyamotoi_LB_2001_00652	Borrelia_bavariensis_Pbi_00652	Borrelia_garinii_00200	Borrelia_afzelii_HLJ01_00699	Borrelia_bissetti_DN127_00646	Borrelia_burgdorferi_B31_00655	Borrelia_valaisiana_Tom4006_00646	Borrelia_chilensis_00645
group_2003	hypothetical protein	NewBorrelia_00204	Borrelia_turcica_IST7_00676	Candidatus_Borrelia_tachyglossi_00679	Borrelia_parkeri_HR1_00658	Borrelia_turicatae_91E135_00655	Borrelia_coriaceae_Co53_00699	Borrelia_hermsii_HS1_00657	Borrelia_anserina_Es_00648	Borrelia_duttonii_Ly_00660	Borrelia_recurrentis_A1_00674	Borrelia_crocidurae_str_Achema_00685	Borrelia_miyamotoi_LB_2001_00656	Borrelia_bavariensis_Pbi_00656	Borrelia_garinii_00196	Borrelia_afzelii_HLJ01_00703	Borrelia_bissetti_DN127_00650	Borrelia_burgdorferi_B31_00659	Borrelia_valaisiana_Tom4006_00650	Borrelia_chilensis_00649
rpiA	Ribose-5-phosphate isomerase A	NewBorrelia_00199	Borrelia_turcica_IST7_00683	Candidatus_Borrelia_tachyglossi_00686	Borrelia_parkeri_HR1_00665	Borrelia_turicatae_91E135_00662	Borrelia_coriaceae_Co53_00708	Borrelia_hermsii_HS1_00664	Borrelia_anserina_Es_00655	Borrelia_duttonii_Ly_00667	Borrelia_recurrentis_A1_00681	Borrelia_crocidurae_str_Achema_00693	Borrelia_miyamotoi_LB_2001_00665	Borrelia_bavariensis_Pbi_00663	Borrelia_garinii_00189	Borrelia_afzelii_HLJ01_00711	Borrelia_bissetti_DN127_00657	Borrelia_burgdorferi_B31_00666	Borrelia_valaisiana_Tom4006_00657	Borrelia_chilensis_00656
era	GTPase Era	NewBorrelia_00196	Borrelia_turcica_IST7_00686	Candidatus_Borrelia_tachyglossi_00689	Borrelia_parkeri_HR1_00668	Borrelia_turicatae_91E135_00665	Borrelia_coriaceae_Co53_00711	Borrelia_hermsii_HS1_00667	Borrelia_anserina_Es_00658	Borrelia_duttonii_Ly_00670	Borrelia_recurrentis_A1_00684	Borrelia_crocidurae_str_Achema_00696	Borrelia_miyamotoi_LB_2001_00668	Borrelia_bavariensis_Pbi_00666	Borrelia_garinii_00186	Borrelia_afzelii_HLJ01_00714	Borrelia_bissetti_DN127_00660	Borrelia_burgdorferi_B31_00669	Borrelia_valaisiana_Tom4006_00660	Borrelia_chilensis_00659
group_2006	hypothetical protein	NewBorrelia_00194	Borrelia_turcica_IST7_00688	Candidatus_Borrelia_tachyglossi_00691	Borrelia_parkeri_HR1_00670	Borrelia_turicatae_91E135_00667	Borrelia_coriaceae_Co53_00713	Borrelia_hermsii_HS1_00669	Borrelia_anserina_Es_00660	Borrelia_duttonii_Ly_00672	Borrelia_recurrentis_A1_00686	Borrelia_crocidurae_str_Achema_00698	Borrelia_miyamotoi_LB_2001_00670	Borrelia_bavariensis_Pbi_00668	Borrelia_garinii_00184	Borrelia_afzelii_HLJ01_00716	Borrelia_bissetti_DN127_00662	Borrelia_burgdorferi_B31_00671	Borrelia_valaisiana_Tom4006_00662	Borrelia_chilensis_00661
group_2007	hypothetical protein	NewBorrelia_00192	Borrelia_turcica_IST7_00690	Candidatus_Borrelia_tachyglossi_00693	Borrelia_parkeri_HR1_00672	Borrelia_turicatae_91E135_00669	Borrelia_coriaceae_Co53_00715	Borrelia_hermsii_HS1_00671	Borrelia_anserina_Es_00662	Borrelia_duttonii_Ly_00674	Borrelia_recurrentis_A1_00688	Borrelia_crocidurae_str_Achema_00700	Borrelia_miyamotoi_LB_2001_00672	Borrelia_bavariensis_Pbi_00670	Borrelia_garinii_00182	Borrelia_afzelii_HLJ01_00718	Borrelia_bissetti_DN127_00664	Borrelia_burgdorferi_B31_00673	Borrelia_valaisiana_Tom4006_00664	Borrelia_chilensis_00663
group_2008	hypothetical protein	NewBorrelia_00190	Borrelia_turcica_IST7_00692	Candidatus_Borrelia_tachyglossi_00695	Borrelia_parkeri_HR1_00674	Borrelia_turicatae_91E135_00671	Borrelia_coriaceae_Co53_00717	Borrelia_hermsii_HS1_00673	Borrelia_anserina_Es_00664	Borrelia_duttonii_Ly_00676	Borrelia_recurrentis_A1_00690	Borrelia_crocidurae_str_Achema_00702	Borrelia_miyamotoi_LB_2001_00674	Borrelia_bavariensis_Pbi_00672	Borrelia_garinii_00180	Borrelia_afzelii_HLJ01_00720	Borrelia_bissetti_DN127_00666	Borrelia_burgdorferi_B31_00675	Borrelia_valaisiana_Tom4006_00666	Borrelia_chilensis_00665
group_2009	hypothetical protein	NewBorrelia_00189	Borrelia_turcica_IST7_00693	Candidatus_Borrelia_tachyglossi_00696	Borrelia_parkeri_HR1_00675	Borrelia_turicatae_91E135_00672	Borrelia_coriaceae_Co53_00718	Borrelia_hermsii_HS1_00674	Borrelia_anserina_Es_00665	Borrelia_duttonii_Ly_00677	Borrelia_recurrentis_A1_00691	Borrelia_crocidurae_str_Achema_00703	Borrelia_miyamotoi_LB_2001_00675	Borrelia_bavariensis_Pbi_00673	Borrelia_garinii_00179	Borrelia_afzelii_HLJ01_00721	Borrelia_bissetti_DN127_00667	Borrelia_burgdorferi_B31_00676	Borrelia_valaisiana_Tom4006_00667	Borrelia_chilensis_00666
flaA	Flagellar filament outer layer protein	NewBorrelia_00188	Borrelia_turcica_IST7_00694	Candidatus_Borrelia_tachyglossi_00697	Borrelia_parkeri_HR1_00676	Borrelia_turicatae_91E135_00673	Borrelia_coriaceae_Co53_00719	Borrelia_hermsii_HS1_00675	Borrelia_anserina_Es_00666	Borrelia_duttonii_Ly_00678	Borrelia_recurrentis_A1_00692	Borrelia_crocidurae_str_Achema_00704	Borrelia_miyamotoi_LB_2001_00676	Borrelia_bavariensis_Pbi_00674	Borrelia_garinii_00178	Borrelia_afzelii_HLJ01_00722	Borrelia_bissetti_DN127_00668	Borrelia_burgdorferi_B31_00677	Borrelia_valaisiana_Tom4006_00668	Borrelia_chilensis_00667
group_2011	hypothetical protein	NewBorrelia_00183	Borrelia_turcica_IST7_00699	Candidatus_Borrelia_tachyglossi_00702	Borrelia_parkeri_HR1_00681	Borrelia_turicatae_91E135_00678	Borrelia_coriaceae_Co53_00724	Borrelia_hermsii_HS1_00680	Borrelia_anserina_Es_00671	Borrelia_duttonii_Ly_00683	Borrelia_recurrentis_A1_00697	Borrelia_crocidurae_str_Achema_00709	Borrelia_miyamotoi_LB_2001_00681	Borrelia_bavariensis_Pbi_00679	Borrelia_garinii_00173	Borrelia_afzelii_HLJ01_00727	Borrelia_bissetti_DN127_00673	Borrelia_burgdorferi_B31_00682	Borrelia_valaisiana_Tom4006_00673	Borrelia_chilensis_00672
xylG	Xylose import ATP-binding protein XylG	NewBorrelia_00179	Borrelia_turcica_IST7_00703	Candidatus_Borrelia_tachyglossi_00706	Borrelia_parkeri_HR1_00685	Borrelia_turicatae_91E135_00682	Borrelia_coriaceae_Co53_00728	Borrelia_hermsii_HS1_00684	Borrelia_anserina_Es_00675	Borrelia_duttonii_Ly_00687	Borrelia_recurrentis_A1_00701	Borrelia_crocidurae_str_Achema_00713	Borrelia_miyamotoi_LB_2001_00685	Borrelia_bavariensis_Pbi_00683	Borrelia_garinii_00169	Borrelia_afzelii_HLJ01_00731	Borrelia_bissetti_DN127_00677	Borrelia_burgdorferi_B31_00686	Borrelia_valaisiana_Tom4006_00677	Borrelia_chilensis_00676
group_2013	hypothetical protein	NewBorrelia_00178	Borrelia_turcica_IST7_00704	Candidatus_Borrelia_tachyglossi_00707	Borrelia_parkeri_HR1_00686	Borrelia_turicatae_91E135_00683	Borrelia_coriaceae_Co53_00729	Borrelia_hermsii_HS1_00685	Borrelia_anserina_Es_00676	Borrelia_duttonii_Ly_00688	Borrelia_recurrentis_A1_00702	Borrelia_crocidurae_str_Achema_00714	Borrelia_miyamotoi_LB_2001_00686	Borrelia_bavariensis_Pbi_00684	Borrelia_garinii_00168	Borrelia_afzelii_HLJ01_00732	Borrelia_bissetti_DN127_00678	Borrelia_burgdorferi_B31_00687	Borrelia_valaisiana_Tom4006_00678	Borrelia_chilensis_00677
group_2014	hypothetical protein	NewBorrelia_00177	Borrelia_turcica_IST7_00705	Candidatus_Borrelia_tachyglossi_00708	Borrelia_parkeri_HR1_00687	Borrelia_turicatae_91E135_00684	Borrelia_coriaceae_Co53_00730	Borrelia_hermsii_HS1_00686	Borrelia_anserina_Es_00677	Borrelia_duttonii_Ly_00689	Borrelia_recurrentis_A1_00703	Borrelia_crocidurae_str_Achema_00715	Borrelia_miyamotoi_LB_2001_00687	Borrelia_bavariensis_Pbi_00685	Borrelia_garinii_00167	Borrelia_afzelii_HLJ01_00733	Borrelia_bissetti_DN127_00679	Borrelia_burgdorferi_B31_00688	Borrelia_valaisiana_Tom4006_00679	Borrelia_chilensis_00678
mnmA	tRNA-specific 2-thiouridylase MnmA	NewBorrelia_00174	Borrelia_turcica_IST7_00708	Candidatus_Borrelia_tachyglossi_00711	Borrelia_parkeri_HR1_00690	Borrelia_turicatae_91E135_00687	Borrelia_coriaceae_Co53_00733	Borrelia_hermsii_HS1_00689	Borrelia_anserina_Es_00680	Borrelia_duttonii_Ly_00692	Borrelia_recurrentis_A1_00706	Borrelia_crocidurae_str_Achema_00718	Borrelia_miyamotoi_LB_2001_00690	Borrelia_bavariensis_Pbi_00688	Borrelia_garinii_00164	Borrelia_afzelii_HLJ01_00736	Borrelia_bissetti_DN127_00682	Borrelia_burgdorferi_B31_00691	Borrelia_valaisiana_Tom4006_00682	Borrelia_chilensis_00681
mvaS	Hydroxymethylglutaryl-CoA synthase	NewBorrelia_00173	Borrelia_turcica_IST7_00709	Candidatus_Borrelia_tachyglossi_00712	Borrelia_parkeri_HR1_00691	Borrelia_turicatae_91E135_00688	Borrelia_coriaceae_Co53_00734	Borrelia_hermsii_HS1_00690	Borrelia_anserina_Es_00681	Borrelia_duttonii_Ly_00693	Borrelia_recurrentis_A1_00707	Borrelia_crocidurae_str_Achema_00719	Borrelia_miyamotoi_LB_2001_00691	Borrelia_bavariensis_Pbi_00689	Borrelia_garinii_00163	Borrelia_afzelii_HLJ01_00737	Borrelia_bissetti_DN127_00683	Borrelia_burgdorferi_B31_00692	Borrelia_valaisiana_Tom4006_00683	Borrelia_chilensis_00682
fni	Isopentenyl-diphosphate delta-isomerase	NewBorrelia_00172	Borrelia_turcica_IST7_00710	Candidatus_Borrelia_tachyglossi_00713	Borrelia_parkeri_HR1_00692	Borrelia_turicatae_91E135_00689	Borrelia_coriaceae_Co53_00735	Borrelia_hermsii_HS1_00691	Borrelia_anserina_Es_00682	Borrelia_duttonii_Ly_00694	Borrelia_recurrentis_A1_00708	Borrelia_crocidurae_str_Achema_00720	Borrelia_miyamotoi_LB_2001_00692	Borrelia_bavariensis_Pbi_00690	Borrelia_garinii_00162	Borrelia_afzelii_HLJ01_00739	Borrelia_bissetti_DN127_00684	Borrelia_burgdorferi_B31_00693	Borrelia_valaisiana_Tom4006_00684	Borrelia_chilensis_00683
mvaA	3-hydroxy-3-methylglutaryl-coenzyme A reductase	NewBorrelia_00171	Borrelia_turcica_IST7_00711	Candidatus_Borrelia_tachyglossi_00714	Borrelia_parkeri_HR1_00693	Borrelia_turicatae_91E135_00690	Borrelia_coriaceae_Co53_00736	Borrelia_hermsii_HS1_00692	Borrelia_anserina_Es_00683	Borrelia_duttonii_Ly_00695	Borrelia_recurrentis_A1_00709	Borrelia_crocidurae_str_Achema_00721	Borrelia_miyamotoi_LB_2001_00693	Borrelia_bavariensis_Pbi_00691	Borrelia_garinii_00161	Borrelia_afzelii_HLJ01_00740	Borrelia_bissetti_DN127_00685	Borrelia_burgdorferi_B31_00694	Borrelia_valaisiana_Tom4006_00685	Borrelia_chilensis_00684
group_2020	hypothetical protein	NewBorrelia_00169	Borrelia_turcica_IST7_00713	Candidatus_Borrelia_tachyglossi_00716	Borrelia_parkeri_HR1_00695	Borrelia_turicatae_91E135_00692	Borrelia_coriaceae_Co53_00738	Borrelia_hermsii_HS1_00694	Borrelia_anserina_Es_00685	Borrelia_duttonii_Ly_00697	Borrelia_recurrentis_A1_00711	Borrelia_crocidurae_str_Achema_00723	Borrelia_miyamotoi_LB_2001_00695	Borrelia_bavariensis_Pbi_00693	Borrelia_garinii_00159	Borrelia_afzelii_HLJ01_00742	Borrelia_bissetti_DN127_00687	Borrelia_burgdorferi_B31_00696	Borrelia_valaisiana_Tom4006_00687	Borrelia_chilensis_00686
group_2021	putative protein	NewBorrelia_00164	Borrelia_turcica_IST7_00718	Candidatus_Borrelia_tachyglossi_00721	Borrelia_parkeri_HR1_00699	Borrelia_turicatae_91E135_00696	Borrelia_coriaceae_Co53_00742	Borrelia_hermsii_HS1_00698	Borrelia_anserina_Es_00689	Borrelia_duttonii_Ly_00701	Borrelia_recurrentis_A1_00715	Borrelia_crocidurae_str_Achema_00727	Borrelia_miyamotoi_LB_2001_00699	Borrelia_bavariensis_Pbi_00697	Borrelia_garinii_00155	Borrelia_afzelii_HLJ01_00746	Borrelia_bissetti_DN127_00691	Borrelia_burgdorferi_B31_00700	Borrelia_valaisiana_Tom4006_00691	Borrelia_chilensis_00690
fusA_2	Elongation factor G	NewBorrelia_00163	Borrelia_turcica_IST7_00719	Candidatus_Borrelia_tachyglossi_00722	Borrelia_parkeri_HR1_00700	Borrelia_turicatae_91E135_00697	Borrelia_coriaceae_Co53_00743	Borrelia_hermsii_HS1_00699	Borrelia_anserina_Es_00690	Borrelia_duttonii_Ly_00702	Borrelia_recurrentis_A1_00716	Borrelia_crocidurae_str_Achema_00728	Borrelia_miyamotoi_LB_2001_00700	Borrelia_bavariensis_Pbi_00698	Borrelia_garinii_00154	Borrelia_afzelii_HLJ01_00747	Borrelia_bissetti_DN127_00692	Borrelia_burgdorferi_B31_00701	Borrelia_valaisiana_Tom4006_00692	Borrelia_chilensis_00691
ffh	Signal recognition particle protein	NewBorrelia_00161	Borrelia_turcica_IST7_00722	Candidatus_Borrelia_tachyglossi_00725	Borrelia_parkeri_HR1_00702	Borrelia_turicatae_91E135_00699	Borrelia_coriaceae_Co53_00745	Borrelia_hermsii_HS1_00701	Borrelia_anserina_Es_00692	Borrelia_duttonii_Ly_00704	Borrelia_recurrentis_A1_00718	Borrelia_crocidurae_str_Achema_00730	Borrelia_miyamotoi_LB_2001_00702	Borrelia_bavariensis_Pbi_00700	Borrelia_garinii_00152	Borrelia_afzelii_HLJ01_00749	Borrelia_bissetti_DN127_00694	Borrelia_burgdorferi_B31_00703	Borrelia_valaisiana_Tom4006_00694	Borrelia_chilensis_00693
cca	CCA-adding enzyme	NewBorrelia_00150	Borrelia_turcica_IST7_00733	Candidatus_Borrelia_tachyglossi_00739	Borrelia_parkeri_HR1_00716	Borrelia_turicatae_91E135_00714	Borrelia_coriaceae_Co53_00758	Borrelia_hermsii_HS1_00714	Borrelia_anserina_Es_00703	Borrelia_duttonii_Ly_00716	Borrelia_recurrentis_A1_00729	Borrelia_crocidurae_str_Achema_00743	Borrelia_miyamotoi_LB_2001_00715	Borrelia_bavariensis_Pbi_00711	Borrelia_garinii_00141	Borrelia_afzelii_HLJ01_00760	Borrelia_bissetti_DN127_00705	Borrelia_burgdorferi_B31_00714	Borrelia_valaisiana_Tom4006_00705	Borrelia_chilensis_00704
pgsA	hypothetical protein	NewBorrelia_00134	Borrelia_turcica_IST7_00749	Candidatus_Borrelia_tachyglossi_00755	Borrelia_parkeri_HR1_00732	Borrelia_turicatae_91E135_00730	Borrelia_coriaceae_Co53_00776	Borrelia_hermsii_HS1_00730	Borrelia_anserina_Es_00719	Borrelia_duttonii_Ly_00732	Borrelia_recurrentis_A1_00745	Borrelia_crocidurae_str_Achema_00762	Borrelia_miyamotoi_LB_2001_00731	Borrelia_bavariensis_Pbi_00727	Borrelia_garinii_00125	Borrelia_afzelii_HLJ01_00778	Borrelia_bissetti_DN127_00722	Borrelia_burgdorferi_B31_00730	Borrelia_valaisiana_Tom4006_00721	Borrelia_chilensis_00720
group_2029	hypothetical protein	NewBorrelia_00132	Borrelia_turcica_IST7_00751	Candidatus_Borrelia_tachyglossi_00757	Borrelia_parkeri_HR1_00734	Borrelia_turicatae_91E135_00732	Borrelia_coriaceae_Co53_00779	Borrelia_hermsii_HS1_00732	Borrelia_anserina_Es_00721	Borrelia_duttonii_Ly_00734	Borrelia_recurrentis_A1_00747	Borrelia_crocidurae_str_Achema_00764	Borrelia_miyamotoi_LB_2001_00733	Borrelia_bavariensis_Pbi_00729	Borrelia_garinii_00123	Borrelia_afzelii_HLJ01_00780	Borrelia_bissetti_DN127_00724	Borrelia_burgdorferi_B31_00732	Borrelia_valaisiana_Tom4006_00723	Borrelia_chilensis_00722
group_2030	hypothetical protein	NewBorrelia_00120	Borrelia_turcica_IST7_00763	Candidatus_Borrelia_tachyglossi_00770	Borrelia_parkeri_HR1_00747	Borrelia_turicatae_91E135_00745	Borrelia_coriaceae_Co53_00792	Borrelia_hermsii_HS1_00745	Borrelia_anserina_Es_00734	Borrelia_duttonii_Ly_00747	Borrelia_recurrentis_A1_00760	Borrelia_crocidurae_str_Achema_00776	Borrelia_miyamotoi_LB_2001_00746	Borrelia_bavariensis_Pbi_00741	Borrelia_garinii_00111	Borrelia_afzelii_HLJ01_00792	Borrelia_bissetti_DN127_00736	Borrelia_burgdorferi_B31_00744	Borrelia_valaisiana_Tom4006_00735	Borrelia_chilensis_00734
bamB	Outer membrane protein assembly factor BamB	NewBorrelia_00112	Borrelia_turcica_IST7_00772	Candidatus_Borrelia_tachyglossi_00778	Borrelia_parkeri_HR1_00754	Borrelia_turicatae_91E135_00753	Borrelia_coriaceae_Co53_00798	Borrelia_hermsii_HS1_00753	Borrelia_anserina_Es_00742	Borrelia_duttonii_Ly_00754	Borrelia_recurrentis_A1_00768	Borrelia_crocidurae_str_Achema_00785	Borrelia_miyamotoi_LB_2001_00753	Borrelia_bavariensis_Pbi_00748	Borrelia_garinii_00104	Borrelia_afzelii_HLJ01_00800	Borrelia_bissetti_DN127_00743	Borrelia_burgdorferi_B31_00751	Borrelia_valaisiana_Tom4006_00742	Borrelia_chilensis_00742
nth	Endonuclease III	NewBorrelia_00108	Borrelia_turcica_IST7_00776	Candidatus_Borrelia_tachyglossi_00782	Borrelia_parkeri_HR1_00759	Borrelia_turicatae_91E135_00757	Borrelia_coriaceae_Co53_00802	Borrelia_hermsii_HS1_00757	Borrelia_anserina_Es_00746	Borrelia_duttonii_Ly_00758	Borrelia_recurrentis_A1_00772	Borrelia_crocidurae_str_Achema_00789	Borrelia_miyamotoi_LB_2001_00757	Borrelia_bavariensis_Pbi_00752	Borrelia_garinii_00100	Borrelia_afzelii_HLJ01_00804	Borrelia_bissetti_DN127_00747	Borrelia_burgdorferi_B31_00755	Borrelia_valaisiana_Tom4006_00746	Borrelia_chilensis_00746
group_2033	hypothetical protein	NewBorrelia_00107	Borrelia_turcica_IST7_00777	Candidatus_Borrelia_tachyglossi_00783	Borrelia_parkeri_HR1_00760	Borrelia_turicatae_91E135_00758	Borrelia_coriaceae_Co53_00803	Borrelia_hermsii_HS1_00758	Borrelia_anserina_Es_00747	Borrelia_duttonii_Ly_00759	Borrelia_recurrentis_A1_00773	Borrelia_crocidurae_str_Achema_00790	Borrelia_miyamotoi_LB_2001_00758	Borrelia_bavariensis_Pbi_00753	Borrelia_garinii_00099	Borrelia_afzelii_HLJ01_00805	Borrelia_bissetti_DN127_00748	Borrelia_burgdorferi_B31_00756	Borrelia_valaisiana_Tom4006_00747	Borrelia_chilensis_00747
group_2034	hypothetical protein	NewBorrelia_00105	Borrelia_turcica_IST7_00779	Candidatus_Borrelia_tachyglossi_00785	Borrelia_parkeri_HR1_00762	Borrelia_turicatae_91E135_00760	Borrelia_coriaceae_Co53_00805	Borrelia_hermsii_HS1_00760	Borrelia_anserina_Es_00749	Borrelia_duttonii_Ly_00761	Borrelia_recurrentis_A1_00775	Borrelia_crocidurae_str_Achema_00792	Borrelia_miyamotoi_LB_2001_00760	Borrelia_bavariensis_Pbi_00755	Borrelia_garinii_00097	Borrelia_afzelii_HLJ01_00807	Borrelia_bissetti_DN127_00750	Borrelia_burgdorferi_B31_00758	Borrelia_valaisiana_Tom4006_00749	Borrelia_chilensis_00749
group_2035	hypothetical protein	NewBorrelia_00102	Borrelia_turcica_IST7_00782	Candidatus_Borrelia_tachyglossi_00788	Borrelia_parkeri_HR1_00765	Borrelia_turicatae_91E135_00763	Borrelia_coriaceae_Co53_00808	Borrelia_hermsii_HS1_00763	Borrelia_anserina_Es_00752	Borrelia_duttonii_Ly_00764	Borrelia_recurrentis_A1_00778	Borrelia_crocidurae_str_Achema_00795	Borrelia_miyamotoi_LB_2001_00763	Borrelia_bavariensis_Pbi_00757	Borrelia_garinii_00095	Borrelia_afzelii_HLJ01_00809	Borrelia_bissetti_DN127_00752	Borrelia_burgdorferi_B31_00760	Borrelia_valaisiana_Tom4006_00751	Borrelia_chilensis_00751
apt	Adenine phosphoribosyltransferase	NewBorrelia_00073	Borrelia_turcica_IST7_00810	Candidatus_Borrelia_tachyglossi_00816	Borrelia_parkeri_HR1_00792	Borrelia_turicatae_91E135_00789	Borrelia_coriaceae_Co53_00836	Borrelia_hermsii_HS1_00789	Borrelia_anserina_Es_00778	Borrelia_duttonii_Ly_00791	Borrelia_recurrentis_A1_00805	Borrelia_crocidurae_str_Achema_00822	Borrelia_miyamotoi_LB_2001_00790	Borrelia_bavariensis_Pbi_00785	Borrelia_garinii_00068	Borrelia_afzelii_HLJ01_00837	Borrelia_bissetti_DN127_00779	Borrelia_burgdorferi_B31_00787	Borrelia_valaisiana_Tom4006_00778	Borrelia_chilensis_00778
nadD	Nicotinate-nucleotide adenylyltransferase	NewBorrelia_00068	Borrelia_turcica_IST7_00815	Candidatus_Borrelia_tachyglossi_00821	Borrelia_parkeri_HR1_00797	Borrelia_turicatae_91E135_00794	Borrelia_coriaceae_Co53_00841	Borrelia_hermsii_HS1_00794	Borrelia_anserina_Es_00783	Borrelia_duttonii_Ly_00796	Borrelia_recurrentis_A1_00810	Borrelia_crocidurae_str_Achema_00827	Borrelia_miyamotoi_LB_2001_00795	Borrelia_bavariensis_Pbi_00790	Borrelia_garinii_00063	Borrelia_afzelii_HLJ01_00842	Borrelia_bissetti_DN127_00784	Borrelia_burgdorferi_B31_00792	Borrelia_valaisiana_Tom4006_00783	Borrelia_chilensis_00783
tilS	tRNA(Ile)-lysidine synthase	NewBorrelia_00061	Borrelia_turcica_IST7_00822	Candidatus_Borrelia_tachyglossi_00829	Borrelia_parkeri_HR1_00804	Borrelia_turicatae_91E135_00801	Borrelia_coriaceae_Co53_00849	Borrelia_hermsii_HS1_00801	Borrelia_anserina_Es_00790	Borrelia_duttonii_Ly_00803	Borrelia_recurrentis_A1_00817	Borrelia_crocidurae_str_Achema_00834	Borrelia_miyamotoi_LB_2001_00801	Borrelia_bavariensis_Pbi_00798	Borrelia_garinii_00056	Borrelia_afzelii_HLJ01_00850	Borrelia_bissetti_DN127_00790	Borrelia_burgdorferi_B31_00799	Borrelia_valaisiana_Tom4006_00791	Borrelia_chilensis_00790
tdk	Thymidine kinase	NewBorrelia_00057	Borrelia_turcica_IST7_00826	Candidatus_Borrelia_tachyglossi_00833	Borrelia_parkeri_HR1_00808	Borrelia_turicatae_91E135_00805	Borrelia_coriaceae_Co53_00853	Borrelia_hermsii_HS1_00805	Borrelia_anserina_Es_00794	Borrelia_duttonii_Ly_00807	Borrelia_recurrentis_A1_00821	Borrelia_crocidurae_str_Achema_00838	Borrelia_miyamotoi_LB_2001_00807	Borrelia_bavariensis_Pbi_00801	Borrelia_garinii_00053	Borrelia_afzelii_HLJ01_00853	Borrelia_bissetti_DN127_00793	Borrelia_burgdorferi_B31_00802	Borrelia_valaisiana_Tom4006_00794	Borrelia_chilensis_00793
group_2042	hypothetical protein	NewBorrelia_00056	Borrelia_turcica_IST7_00827	Candidatus_Borrelia_tachyglossi_00834	Borrelia_parkeri_HR1_00809	Borrelia_turicatae_91E135_00806	Borrelia_coriaceae_Co53_00854	Borrelia_hermsii_HS1_00806	Borrelia_anserina_Es_00795	Borrelia_duttonii_Ly_00808	Borrelia_recurrentis_A1_00822	Borrelia_crocidurae_str_Achema_00839	Borrelia_miyamotoi_LB_2001_00808	Borrelia_bavariensis_Pbi_00802	Borrelia_garinii_00052	Borrelia_afzelii_HLJ01_00854	Borrelia_bissetti_DN127_00794	Borrelia_burgdorferi_B31_00803	Borrelia_valaisiana_Tom4006_00795	Borrelia_chilensis_00794
tmk	Thymidylate kinase	NewBorrelia_00055	Borrelia_turcica_IST7_00828	Candidatus_Borrelia_tachyglossi_00835	Borrelia_parkeri_HR1_00810	Borrelia_turicatae_91E135_00807	Borrelia_coriaceae_Co53_00855	Borrelia_hermsii_HS1_00807	Borrelia_anserina_Es_00796	Borrelia_duttonii_Ly_00809	Borrelia_recurrentis_A1_00823	Borrelia_crocidurae_str_Achema_00840	Borrelia_miyamotoi_LB_2001_00809	Borrelia_bavariensis_Pbi_00803	Borrelia_garinii_00051	Borrelia_afzelii_HLJ01_00855	Borrelia_bissetti_DN127_00795	Borrelia_burgdorferi_B31_00804	Borrelia_valaisiana_Tom4006_00796	Borrelia_chilensis_00795
mutS	DNA mismatch repair protein MutS	NewBorrelia_00050	Borrelia_turcica_IST7_00833	Candidatus_Borrelia_tachyglossi_00840	Borrelia_parkeri_HR1_00815	Borrelia_turicatae_91E135_00812	Borrelia_coriaceae_Co53_00861	Borrelia_hermsii_HS1_00812	Borrelia_anserina_Es_00801	Borrelia_duttonii_Ly_00814	Borrelia_recurrentis_A1_00828	Borrelia_crocidurae_str_Achema_00845	Borrelia_miyamotoi_LB_2001_00813	Borrelia_bavariensis_Pbi_00807	Borrelia_garinii_00047	Borrelia_afzelii_HLJ01_00859	Borrelia_bissetti_DN127_00799	Borrelia_burgdorferi_B31_00808	Borrelia_valaisiana_Tom4006_00800	Borrelia_chilensis_00799
rimP	Ribosome maturation factor RimP	NewBorrelia_00048	Borrelia_turcica_IST7_00835	Candidatus_Borrelia_tachyglossi_00842	Borrelia_parkeri_HR1_00817	Borrelia_turicatae_91E135_00814	Borrelia_coriaceae_Co53_00863	Borrelia_hermsii_HS1_00814	Borrelia_anserina_Es_00803	Borrelia_duttonii_Ly_00816	Borrelia_recurrentis_A1_00830	Borrelia_crocidurae_str_Achema_00847	Borrelia_miyamotoi_LB_2001_00815	Borrelia_bavariensis_Pbi_00809	Borrelia_garinii_00045	Borrelia_afzelii_HLJ01_00861	Borrelia_bissetti_DN127_00801	Borrelia_burgdorferi_B31_00810	Borrelia_valaisiana_Tom4006_00802	Borrelia_chilensis_00801
group_2046	hypothetical protein	NewBorrelia_00041	Borrelia_turcica_IST7_00842	Candidatus_Borrelia_tachyglossi_00849	Borrelia_parkeri_HR1_00824	Borrelia_turicatae_91E135_00821	Borrelia_coriaceae_Co53_00870	Borrelia_hermsii_HS1_00821	Borrelia_anserina_Es_00810	Borrelia_duttonii_Ly_00823	Borrelia_recurrentis_A1_00837	Borrelia_crocidurae_str_Achema_00854	Borrelia_miyamotoi_LB_2001_00822	Borrelia_bavariensis_Pbi_00816	Borrelia_garinii_00038	Borrelia_afzelii_HLJ01_00869	Borrelia_bissetti_DN127_00808	Borrelia_burgdorferi_B31_00817	Borrelia_valaisiana_Tom4006_00809	Borrelia_chilensis_00808
group_2049	hypothetical protein	NewBorrelia_00036	Borrelia_turcica_IST7_00847	Candidatus_Borrelia_tachyglossi_00853	Borrelia_parkeri_HR1_00829	Borrelia_turicatae_91E135_00826	Borrelia_coriaceae_Co53_00875	Borrelia_hermsii_HS1_00826	Borrelia_anserina_Es_00815	Borrelia_duttonii_Ly_00828	Borrelia_recurrentis_A1_00842	Borrelia_crocidurae_str_Achema_00861	Borrelia_miyamotoi_LB_2001_00827	Borrelia_bavariensis_Pbi_00821	Borrelia_garinii_00033	Borrelia_afzelii_HLJ01_00876	Borrelia_bissetti_DN127_00813	Borrelia_burgdorferi_B31_00822	Borrelia_valaisiana_Tom4006_00814	Borrelia_chilensis_00813
rluC	Ribosomal large subunit pseudouridine synthase C	NewBorrelia_00033	Borrelia_turcica_IST7_00850	Candidatus_Borrelia_tachyglossi_00856	Borrelia_parkeri_HR1_00832	Borrelia_turicatae_91E135_00829	Borrelia_coriaceae_Co53_00880	Borrelia_hermsii_HS1_00829	Borrelia_anserina_Es_00818	Borrelia_duttonii_Ly_00831	Borrelia_recurrentis_A1_00845	Borrelia_crocidurae_str_Achema_00865	Borrelia_miyamotoi_LB_2001_00830	Borrelia_bavariensis_Pbi_00824	Borrelia_garinii_00030	Borrelia_afzelii_HLJ01_00879	Borrelia_bissetti_DN127_00816	Borrelia_burgdorferi_B31_00825	Borrelia_valaisiana_Tom4006_00817	Borrelia_chilensis_00816
cmk_2	Cytidylate kinase	NewBorrelia_00029	Borrelia_turcica_IST7_00854	Candidatus_Borrelia_tachyglossi_00860	Borrelia_parkeri_HR1_00836	Borrelia_turicatae_91E135_00833	Borrelia_coriaceae_Co53_00884	Borrelia_hermsii_HS1_00833	Borrelia_anserina_Es_00822	Borrelia_duttonii_Ly_00840	Borrelia_recurrentis_A1_00849	Borrelia_crocidurae_str_Achema_00869	Borrelia_miyamotoi_LB_2001_00834	Borrelia_bavariensis_Pbi_00828	Borrelia_garinii_00026	Borrelia_afzelii_HLJ01_00883	Borrelia_bissetti_DN127_00820	Borrelia_burgdorferi_B31_00829	Borrelia_valaisiana_Tom4006_00821	Borrelia_chilensis_00820
group_2053	hypothetical protein	NewBorrelia_00025	Borrelia_turcica_IST7_00858	Candidatus_Borrelia_tachyglossi_00864	Borrelia_parkeri_HR1_00840	Borrelia_turicatae_91E135_00837	Borrelia_coriaceae_Co53_00888	Borrelia_hermsii_HS1_00838	Borrelia_anserina_Es_00826	Borrelia_duttonii_Ly_00844	Borrelia_recurrentis_A1_00853	Borrelia_crocidurae_str_Achema_00873	Borrelia_miyamotoi_LB_2001_00838	Borrelia_bavariensis_Pbi_00832	Borrelia_garinii_00022	Borrelia_afzelii_HLJ01_00887	Borrelia_bissetti_DN127_00824	Borrelia_burgdorferi_B31_00833	Borrelia_valaisiana_Tom4006_00825	Borrelia_chilensis_00824
group_2054	hypothetical protein	NewBorrelia_00023	Borrelia_turcica_IST7_00860	Candidatus_Borrelia_tachyglossi_00866	Borrelia_parkeri_HR1_00842	Borrelia_turicatae_91E135_00839	Borrelia_coriaceae_Co53_00890	Borrelia_hermsii_HS1_00840	Borrelia_anserina_Es_00828	Borrelia_duttonii_Ly_00846	Borrelia_recurrentis_A1_00855	Borrelia_crocidurae_str_Achema_00875	Borrelia_miyamotoi_LB_2001_00840	Borrelia_bavariensis_Pbi_00834	Borrelia_garinii_00020	Borrelia_afzelii_HLJ01_00889	Borrelia_bissetti_DN127_00826	Borrelia_burgdorferi_B31_00835	Borrelia_valaisiana_Tom4006_00827	Borrelia_chilensis_00826
sbcD	Nuclease SbcCD subunit D	NewBorrelia_00020	Borrelia_turcica_IST7_00864	Candidatus_Borrelia_tachyglossi_00870	Borrelia_parkeri_HR1_00846	Borrelia_turicatae_91E135_00843	Borrelia_coriaceae_Co53_00894	Borrelia_hermsii_HS1_00844	Borrelia_anserina_Es_00832	Borrelia_duttonii_Ly_00850	Borrelia_recurrentis_A1_00859	Borrelia_crocidurae_str_Achema_00879	Borrelia_miyamotoi_LB_2001_00844	Borrelia_bavariensis_Pbi_00837	Borrelia_garinii_00017	Borrelia_afzelii_HLJ01_00892	Borrelia_bissetti_DN127_00829	Borrelia_burgdorferi_B31_00838	Borrelia_valaisiana_Tom4006_00830	Borrelia_chilensis_00829
group_2056	hypothetical protein	NewBorrelia_00019	Borrelia_turcica_IST7_00865	Candidatus_Borrelia_tachyglossi_00871	Borrelia_parkeri_HR1_00847	Borrelia_turicatae_91E135_00844	Borrelia_coriaceae_Co53_00895	Borrelia_hermsii_HS1_00845	Borrelia_anserina_Es_00833	Borrelia_duttonii_Ly_00851	Borrelia_recurrentis_A1_00860	Borrelia_crocidurae_str_Achema_00880	Borrelia_miyamotoi_LB_2001_00845	Borrelia_bavariensis_Pbi_00838	Borrelia_garinii_00016	Borrelia_afzelii_HLJ01_00893	Borrelia_bissetti_DN127_00830	Borrelia_burgdorferi_B31_00839	Borrelia_valaisiana_Tom4006_00831	Borrelia_chilensis_00830
group_2057	hypothetical protein	NewBorrelia_00017	Borrelia_turcica_IST7_00869	Candidatus_Borrelia_tachyglossi_00875	Borrelia_parkeri_HR1_00850	Borrelia_turicatae_91E135_00847	Borrelia_coriaceae_Co53_00898	Borrelia_hermsii_HS1_00848	Borrelia_anserina_Es_00836	Borrelia_duttonii_Ly_00854	Borrelia_recurrentis_A1_00865	Borrelia_crocidurae_str_Achema_00885	Borrelia_miyamotoi_LB_2001_00848	Borrelia_bavariensis_Pbi_00840	Borrelia_garinii_00013	Borrelia_afzelii_HLJ01_00895	Borrelia_bissetti_DN127_00832	Borrelia_burgdorferi_B31_00841	Borrelia_valaisiana_Tom4006_00833	Borrelia_chilensis_00832
lptD	hypothetical protein	NewBorrelia_00011	Borrelia_turcica_IST7_00875	Candidatus_Borrelia_tachyglossi_00881	Borrelia_parkeri_HR1_00856	Borrelia_turicatae_91E135_00853	Borrelia_coriaceae_Co53_00904	Borrelia_hermsii_HS1_00854	Borrelia_anserina_Es_00842	Borrelia_duttonii_Ly_00860	Borrelia_recurrentis_A1_00871	Borrelia_crocidurae_str_Achema_00892	Borrelia_miyamotoi_LB_2001_00854	Borrelia_bavariensis_Pbi_00846	Borrelia_garinii_00007	Borrelia_afzelii_HLJ01_00902	Borrelia_bissetti_DN127_00838	Borrelia_burgdorferi_B31_00847	Borrelia_valaisiana_Tom4006_00839	Borrelia_chilensis_00838
group_2059	hypothetical protein	NewBorrelia_00009	Borrelia_turcica_IST7_00882	Candidatus_Borrelia_tachyglossi_00883	Borrelia_parkeri_HR1_00858	Borrelia_turicatae_91E135_00855	Borrelia_coriaceae_Co53_00905	Borrelia_hermsii_HS1_00855	Borrelia_anserina_Es_00844	Borrelia_duttonii_Ly_00861	Borrelia_recurrentis_A1_00872	Borrelia_crocidurae_str_Achema_00893	Borrelia_miyamotoi_LB_2001_00855	Borrelia_bavariensis_Pbi_00848	Borrelia_garinii_00005	Borrelia_afzelii_HLJ01_00904	Borrelia_bissetti_DN127_00840	Borrelia_burgdorferi_B31_00849	Borrelia_valaisiana_Tom4006_00841	Borrelia_chilensis_00840
arcA	Arginine deiminase	NewBorrelia_00007	Borrelia_turcica_IST7_00880	Candidatus_Borrelia_tachyglossi_00885	Borrelia_parkeri_HR1_00860	Borrelia_turicatae_91E135_00857	Borrelia_coriaceae_Co53_00907	Borrelia_hermsii_HS1_00857	Borrelia_anserina_Es_00846	Borrelia_duttonii_Ly_00863	Borrelia_recurrentis_A1_00874	Borrelia_crocidurae_str_Achema_00895	Borrelia_miyamotoi_LB_2001_00856	Borrelia_bavariensis_Pbi_00850	Borrelia_garinii_00003	Borrelia_afzelii_HLJ01_00906	Borrelia_bissetti_DN127_00842	Borrelia_burgdorferi_B31_00851	Borrelia_valaisiana_Tom4006_00843	Borrelia_chilensis_00842
group_2101	hypothetical protein	NewBorrelia_00837	Borrelia_turcica_IST7_00011	Candidatus_Borrelia_tachyglossi_00008	Borrelia_parkeri_HR1_00009	Borrelia_turicatae_91E135_00009	Borrelia_coriaceae_Co53_00006	Borrelia_hermsii_HS1_00009	Borrelia_anserina_Es_00008	Borrelia_duttonii_Ly_00022	Borrelia_recurrentis_A1_00025	Borrelia_crocidurae_str_Achema_00014	Borrelia_miyamotoi_LB_2001_00009	Borrelia_bavariensis_Pbi_00009	Borrelia_garinii_00841	Borrelia_afzelii_HLJ01_00010	Borrelia_bissetti_DN127_00009	Borrelia_burgdorferi_B31_00009	Borrelia_valaisiana_Tom4006_00008	Borrelia_chilensis_00007
group_2102	hypothetical protein	NewBorrelia_00829	Borrelia_turcica_IST7_00019	Candidatus_Borrelia_tachyglossi_00017	Borrelia_parkeri_HR1_00017	Borrelia_turicatae_91E135_00017	Borrelia_coriaceae_Co53_00014	Borrelia_hermsii_HS1_00017	Borrelia_anserina_Es_00016	Borrelia_duttonii_Ly_00030	Borrelia_recurrentis_A1_00033	Borrelia_crocidurae_str_Achema_00022	Borrelia_miyamotoi_LB_2001_00017	Borrelia_bavariensis_Pbi_00017	Borrelia_garinii_00833	Borrelia_afzelii_HLJ01_00019	Borrelia_bissetti_DN127_00017	Borrelia_burgdorferi_B31_00017	Borrelia_valaisiana_Tom4006_00016	Borrelia_chilensis_00015
group_2103	hypothetical protein	NewBorrelia_00827	Borrelia_turcica_IST7_00021	Candidatus_Borrelia_tachyglossi_00019	Borrelia_parkeri_HR1_00019	Borrelia_turicatae_91E135_00019	Borrelia_coriaceae_Co53_00016	Borrelia_hermsii_HS1_00019	Borrelia_anserina_Es_00018	Borrelia_duttonii_Ly_00032	Borrelia_recurrentis_A1_00035	Borrelia_crocidurae_str_Achema_00024	Borrelia_miyamotoi_LB_2001_00019	Borrelia_bavariensis_Pbi_00019	Borrelia_garinii_00831	Borrelia_afzelii_HLJ01_00021	Borrelia_bissetti_DN127_00019	Borrelia_burgdorferi_B31_00019	Borrelia_valaisiana_Tom4006_00018	Borrelia_chilensis_00017
pfp	Pyrophosphate--fructose 6-phosphate 1-phosphotransferase	NewBorrelia_00826	Borrelia_turcica_IST7_00022	Candidatus_Borrelia_tachyglossi_00020	Borrelia_parkeri_HR1_00020	Borrelia_turicatae_91E135_00020	Borrelia_coriaceae_Co53_00017	Borrelia_hermsii_HS1_00020	Borrelia_anserina_Es_00019	Borrelia_duttonii_Ly_00033	Borrelia_recurrentis_A1_00036	Borrelia_crocidurae_str_Achema_00025	Borrelia_miyamotoi_LB_2001_00020	Borrelia_bavariensis_Pbi_00020	Borrelia_garinii_00830	Borrelia_afzelii_HLJ01_00022	Borrelia_bissetti_DN127_00020	Borrelia_burgdorferi_B31_00020	Borrelia_valaisiana_Tom4006_00019	Borrelia_chilensis_00018
yebC	putative transcriptional regulatory protein	NewBorrelia_00821	Borrelia_turcica_IST7_00028	Candidatus_Borrelia_tachyglossi_00025	Borrelia_parkeri_HR1_00025	Borrelia_turicatae_91E135_00025	Borrelia_coriaceae_Co53_00021	Borrelia_hermsii_HS1_00025	Borrelia_anserina_Es_00025	Borrelia_duttonii_Ly_00037	Borrelia_recurrentis_A1_00040	Borrelia_crocidurae_str_Achema_00029	Borrelia_miyamotoi_LB_2001_00025	Borrelia_bavariensis_Pbi_00025	Borrelia_garinii_00825	Borrelia_afzelii_HLJ01_00027	Borrelia_bissetti_DN127_00025	Borrelia_burgdorferi_B31_00026	Borrelia_valaisiana_Tom4006_00024	Borrelia_chilensis_00023
group_2108	hypothetical protein	NewBorrelia_00817	Borrelia_turcica_IST7_00032	Candidatus_Borrelia_tachyglossi_00029	Borrelia_parkeri_HR1_00029	Borrelia_turicatae_91E135_00029	Borrelia_coriaceae_Co53_00025	Borrelia_hermsii_HS1_00029	Borrelia_anserina_Es_00029	Borrelia_duttonii_Ly_00041	Borrelia_recurrentis_A1_00044	Borrelia_crocidurae_str_Achema_00033	Borrelia_miyamotoi_LB_2001_00029	Borrelia_bavariensis_Pbi_00029	Borrelia_garinii_00821	Borrelia_afzelii_HLJ01_00031	Borrelia_bissetti_DN127_00029	Borrelia_burgdorferi_B31_00030	Borrelia_valaisiana_Tom4006_00028	Borrelia_chilensis_00027
smpB	SsrA-binding protein	NewBorrelia_00812	Borrelia_turcica_IST7_00036	Candidatus_Borrelia_tachyglossi_00033	Borrelia_parkeri_HR1_00033	Borrelia_turicatae_91E135_00033	Borrelia_coriaceae_Co53_00030	Borrelia_hermsii_HS1_00033	Borrelia_anserina_Es_00033	Borrelia_duttonii_Ly_00045	Borrelia_recurrentis_A1_00048	Borrelia_crocidurae_str_Achema_00038	Borrelia_miyamotoi_LB_2001_00033	Borrelia_bavariensis_Pbi_00033	Borrelia_garinii_00817	Borrelia_afzelii_HLJ01_00035	Borrelia_bissetti_DN127_00033	Borrelia_burgdorferi_B31_00034	Borrelia_valaisiana_Tom4006_00032	Borrelia_chilensis_00031
rnhB	Ribonuclease HII	NewBorrelia_00800	Borrelia_turcica_IST7_00048	Candidatus_Borrelia_tachyglossi_00046	Borrelia_parkeri_HR1_00045	Borrelia_turicatae_91E135_00045	Borrelia_coriaceae_Co53_00043	Borrelia_hermsii_HS1_00045	Borrelia_anserina_Es_00045	Borrelia_duttonii_Ly_00057	Borrelia_recurrentis_A1_00060	Borrelia_crocidurae_str_Achema_00050	Borrelia_miyamotoi_LB_2001_00045	Borrelia_bavariensis_Pbi_00045	Borrelia_garinii_00805	Borrelia_afzelii_HLJ01_00047	Borrelia_bissetti_DN127_00045	Borrelia_burgdorferi_B31_00046	Borrelia_valaisiana_Tom4006_00044	Borrelia_chilensis_00043
group_2121	hypothetical protein	NewBorrelia_00799	Borrelia_turcica_IST7_00049	Candidatus_Borrelia_tachyglossi_00047	Borrelia_parkeri_HR1_00046	Borrelia_turicatae_91E135_00046	Borrelia_coriaceae_Co53_00044	Borrelia_hermsii_HS1_00046	Borrelia_anserina_Es_00046	Borrelia_duttonii_Ly_00058	Borrelia_recurrentis_A1_00061	Borrelia_crocidurae_str_Achema_00051	Borrelia_miyamotoi_LB_2001_00046	Borrelia_bavariensis_Pbi_00046	Borrelia_garinii_00804	Borrelia_afzelii_HLJ01_00048	Borrelia_bissetti_DN127_00046	Borrelia_burgdorferi_B31_00047	Borrelia_valaisiana_Tom4006_00045	Borrelia_chilensis_00044
pgk	Phosphoglycerate kinase	NewBorrelia_00791	Borrelia_turcica_IST7_00058	Candidatus_Borrelia_tachyglossi_00056	Borrelia_parkeri_HR1_00055	Borrelia_turicatae_91E135_00055	Borrelia_coriaceae_Co53_00053	Borrelia_hermsii_HS1_00055	Borrelia_anserina_Es_00055	Borrelia_duttonii_Ly_00067	Borrelia_recurrentis_A1_00070	Borrelia_crocidurae_str_Achema_00060	Borrelia_miyamotoi_LB_2001_00055	Borrelia_bavariensis_Pbi_00055	Borrelia_garinii_00795	Borrelia_afzelii_HLJ01_00056	Borrelia_bissetti_DN127_00055	Borrelia_burgdorferi_B31_00056	Borrelia_valaisiana_Tom4006_00054	Borrelia_chilensis_00053
trxA	Thioredoxin	NewBorrelia_00786	Borrelia_turcica_IST7_00063	Candidatus_Borrelia_tachyglossi_00061	Borrelia_parkeri_HR1_00060	Borrelia_turicatae_91E135_00060	Borrelia_coriaceae_Co53_00058	Borrelia_hermsii_HS1_00060	Borrelia_anserina_Es_00060	Borrelia_duttonii_Ly_00072	Borrelia_recurrentis_A1_00075	Borrelia_crocidurae_str_Achema_00065	Borrelia_miyamotoi_LB_2001_00060	Borrelia_bavariensis_Pbi_00060	Borrelia_garinii_00790	Borrelia_afzelii_HLJ01_00061	Borrelia_bissetti_DN127_00060	Borrelia_burgdorferi_B31_00061	Borrelia_valaisiana_Tom4006_00059	Borrelia_chilensis_00058
group_2124	hypothetical protein	NewBorrelia_00777	Borrelia_turcica_IST7_00073	Candidatus_Borrelia_tachyglossi_00071	Borrelia_parkeri_HR1_00069	Borrelia_turicatae_91E135_00069	Borrelia_coriaceae_Co53_00067	Borrelia_hermsii_HS1_00069	Borrelia_anserina_Es_00069	Borrelia_duttonii_Ly_00081	Borrelia_recurrentis_A1_00084	Borrelia_crocidurae_str_Achema_00075	Borrelia_miyamotoi_LB_2001_00069	Borrelia_bavariensis_Pbi_00069	Borrelia_garinii_00781	Borrelia_afzelii_HLJ01_00071	Borrelia_bissetti_DN127_00069	Borrelia_burgdorferi_B31_00070	Borrelia_valaisiana_Tom4006_00068	Borrelia_chilensis_00067
group_2128	hypothetical protein	NewBorrelia_00772	Borrelia_turcica_IST7_00078	Candidatus_Borrelia_tachyglossi_00076	Borrelia_parkeri_HR1_00074	Borrelia_turicatae_91E135_00074	Borrelia_coriaceae_Co53_00074	Borrelia_hermsii_HS1_00074	Borrelia_anserina_Es_00074	Borrelia_duttonii_Ly_00086	Borrelia_recurrentis_A1_00089	Borrelia_crocidurae_str_Achema_00080	Borrelia_miyamotoi_LB_2001_00074	Borrelia_bavariensis_Pbi_00074	Borrelia_garinii_00776	Borrelia_afzelii_HLJ01_00076	Borrelia_bissetti_DN127_00074	Borrelia_burgdorferi_B31_00075	Borrelia_valaisiana_Tom4006_00073	Borrelia_chilensis_00072
group_2129	hypothetical protein	NewBorrelia_00767	Borrelia_turcica_IST7_00083	Candidatus_Borrelia_tachyglossi_00081	Borrelia_parkeri_HR1_00079	Borrelia_turicatae_91E135_00079	Borrelia_coriaceae_Co53_00079	Borrelia_hermsii_HS1_00079	Borrelia_anserina_Es_00079	Borrelia_duttonii_Ly_00091	Borrelia_recurrentis_A1_00094	Borrelia_crocidurae_str_Achema_00085	Borrelia_miyamotoi_LB_2001_00079	Borrelia_bavariensis_Pbi_00079	Borrelia_garinii_00771	Borrelia_afzelii_HLJ01_00082	Borrelia_bissetti_DN127_00079	Borrelia_burgdorferi_B31_00081	Borrelia_valaisiana_Tom4006_00078	Borrelia_chilensis_00077
ldhP	L-lactate dehydrogenase P	NewBorrelia_00762	Borrelia_turcica_IST7_00089	Candidatus_Borrelia_tachyglossi_00087	Borrelia_parkeri_HR1_00085	Borrelia_turicatae_91E135_00085	Borrelia_coriaceae_Co53_00086	Borrelia_hermsii_HS1_00085	Borrelia_anserina_Es_00085	Borrelia_duttonii_Ly_00097	Borrelia_recurrentis_A1_00100	Borrelia_crocidurae_str_Achema_00093	Borrelia_miyamotoi_LB_2001_00085	Borrelia_bavariensis_Pbi_00087	Borrelia_garinii_00765	Borrelia_afzelii_HLJ01_00088	Borrelia_bissetti_DN127_00085	Borrelia_burgdorferi_B31_00087	Borrelia_valaisiana_Tom4006_00084	Borrelia_chilensis_00083
group_2133	hypothetical protein	NewBorrelia_00758	Borrelia_turcica_IST7_00096	Candidatus_Borrelia_tachyglossi_00092	Borrelia_parkeri_HR1_00090	Borrelia_turicatae_91E135_00089	Borrelia_coriaceae_Co53_00090	Borrelia_hermsii_HS1_00089	Borrelia_anserina_Es_00089	Borrelia_duttonii_Ly_00101	Borrelia_recurrentis_A1_00104	Borrelia_crocidurae_str_Achema_00097	Borrelia_miyamotoi_LB_2001_00089	Borrelia_bavariensis_Pbi_00091	Borrelia_garinii_00761	Borrelia_afzelii_HLJ01_00092	Borrelia_bissetti_DN127_00089	Borrelia_burgdorferi_B31_00091	Borrelia_valaisiana_Tom4006_00088	Borrelia_chilensis_00087
group_2134	hypothetical protein	NewBorrelia_00746	Borrelia_turcica_IST7_00108	Candidatus_Borrelia_tachyglossi_00104	Borrelia_parkeri_HR1_00102	Borrelia_turicatae_91E135_00101	Borrelia_coriaceae_Co53_00102	Borrelia_hermsii_HS1_00101	Borrelia_anserina_Es_00101	Borrelia_duttonii_Ly_00114	Borrelia_recurrentis_A1_00118	Borrelia_crocidurae_str_Achema_00110	Borrelia_miyamotoi_LB_2001_00101	Borrelia_bavariensis_Pbi_00103	Borrelia_garinii_00749	Borrelia_afzelii_HLJ01_00104	Borrelia_bissetti_DN127_00101	Borrelia_burgdorferi_B31_00103	Borrelia_valaisiana_Tom4006_00100	Borrelia_chilensis_00099
map	Methionine aminopeptidase 1	NewBorrelia_00744	Borrelia_turcica_IST7_00110	Candidatus_Borrelia_tachyglossi_00106	Borrelia_parkeri_HR1_00104	Borrelia_turicatae_91E135_00104	Borrelia_coriaceae_Co53_00104	Borrelia_hermsii_HS1_00103	Borrelia_anserina_Es_00103	Borrelia_duttonii_Ly_00116	Borrelia_recurrentis_A1_00120	Borrelia_crocidurae_str_Achema_00112	Borrelia_miyamotoi_LB_2001_00103	Borrelia_bavariensis_Pbi_00105	Borrelia_garinii_00747	Borrelia_afzelii_HLJ01_00107	Borrelia_bissetti_DN127_00103	Borrelia_burgdorferi_B31_00105	Borrelia_valaisiana_Tom4006_00102	Borrelia_chilensis_00101
group_2137	hypothetical protein	NewBorrelia_00743	Borrelia_turcica_IST7_00111	Candidatus_Borrelia_tachyglossi_00107	Borrelia_parkeri_HR1_00105	Borrelia_turicatae_91E135_00105	Borrelia_coriaceae_Co53_00105	Borrelia_hermsii_HS1_00104	Borrelia_anserina_Es_00104	Borrelia_duttonii_Ly_00117	Borrelia_recurrentis_A1_00121	Borrelia_crocidurae_str_Achema_00113	Borrelia_miyamotoi_LB_2001_00104	Borrelia_bavariensis_Pbi_00106	Borrelia_garinii_00746	Borrelia_afzelii_HLJ01_00108	Borrelia_bissetti_DN127_00104	Borrelia_burgdorferi_B31_00106	Borrelia_valaisiana_Tom4006_00103	Borrelia_chilensis_00102
surA	Chaperone SurA	NewBorrelia_00741	Borrelia_turcica_IST7_00113	Candidatus_Borrelia_tachyglossi_00109	Borrelia_parkeri_HR1_00107	Borrelia_turicatae_91E135_00107	Borrelia_coriaceae_Co53_00107	Borrelia_hermsii_HS1_00106	Borrelia_anserina_Es_00106	Borrelia_duttonii_Ly_00119	Borrelia_recurrentis_A1_00123	Borrelia_crocidurae_str_Achema_00115	Borrelia_miyamotoi_LB_2001_00106	Borrelia_bavariensis_Pbi_00108	Borrelia_garinii_00744	Borrelia_afzelii_HLJ01_00110	Borrelia_bissetti_DN127_00106	Borrelia_burgdorferi_B31_00108	Borrelia_valaisiana_Tom4006_00105	Borrelia_chilensis_00104
dnaC	Replicative DNA helicase	NewBorrelia_00738	Borrelia_turcica_IST7_00116	Candidatus_Borrelia_tachyglossi_00112	Borrelia_parkeri_HR1_00110	Borrelia_turicatae_91E135_00110	Borrelia_coriaceae_Co53_00110	Borrelia_hermsii_HS1_00109	Borrelia_anserina_Es_00109	Borrelia_duttonii_Ly_00122	Borrelia_recurrentis_A1_00126	Borrelia_crocidurae_str_Achema_00118	Borrelia_miyamotoi_LB_2001_00109	Borrelia_bavariensis_Pbi_00111	Borrelia_garinii_00741	Borrelia_afzelii_HLJ01_00113	Borrelia_bissetti_DN127_00109	Borrelia_burgdorferi_B31_00111	Borrelia_valaisiana_Tom4006_00108	Borrelia_chilensis_00107
rplI	50S ribosomal protein L9	NewBorrelia_00737	Borrelia_turcica_IST7_00117	Candidatus_Borrelia_tachyglossi_00113	Borrelia_parkeri_HR1_00111	Borrelia_turicatae_91E135_00111	Borrelia_coriaceae_Co53_00111	Borrelia_hermsii_HS1_00110	Borrelia_anserina_Es_00110	Borrelia_duttonii_Ly_00123	Borrelia_recurrentis_A1_00127	Borrelia_crocidurae_str_Achema_00119	Borrelia_miyamotoi_LB_2001_00110	Borrelia_bavariensis_Pbi_00112	Borrelia_garinii_00740	Borrelia_afzelii_HLJ01_00114	Borrelia_bissetti_DN127_00110	Borrelia_burgdorferi_B31_00112	Borrelia_valaisiana_Tom4006_00109	Borrelia_chilensis_00108
group_2146	hypothetical protein	NewBorrelia_00731	Borrelia_turcica_IST7_00124	Candidatus_Borrelia_tachyglossi_00121	Borrelia_parkeri_HR1_00118	Borrelia_turicatae_91E135_00118	Borrelia_coriaceae_Co53_00118	Borrelia_hermsii_HS1_00117	Borrelia_anserina_Es_00117	Borrelia_duttonii_Ly_00130	Borrelia_recurrentis_A1_00134	Borrelia_crocidurae_str_Achema_00126	Borrelia_miyamotoi_LB_2001_00117	Borrelia_bavariensis_Pbi_00119	Borrelia_garinii_00733	Borrelia_afzelii_HLJ01_00122	Borrelia_bissetti_DN127_00117	Borrelia_burgdorferi_B31_00119	Borrelia_valaisiana_Tom4006_00116	Borrelia_chilensis_00115
tsf	Elongation factor Ts	NewBorrelia_00728	Borrelia_turcica_IST7_00127	Candidatus_Borrelia_tachyglossi_00124	Borrelia_parkeri_HR1_00121	Borrelia_turicatae_91E135_00121	Borrelia_coriaceae_Co53_00121	Borrelia_hermsii_HS1_00120	Borrelia_anserina_Es_00120	Borrelia_duttonii_Ly_00133	Borrelia_recurrentis_A1_00137	Borrelia_crocidurae_str_Achema_00129	Borrelia_miyamotoi_LB_2001_00120	Borrelia_bavariensis_Pbi_00122	Borrelia_garinii_00730	Borrelia_afzelii_HLJ01_00125	Borrelia_bissetti_DN127_00120	Borrelia_burgdorferi_B31_00122	Borrelia_valaisiana_Tom4006_00119	Borrelia_chilensis_00118
group_2148	hypothetical protein	NewBorrelia_00724	Borrelia_turcica_IST7_00132	Candidatus_Borrelia_tachyglossi_00129	Borrelia_parkeri_HR1_00126	Borrelia_turicatae_91E135_00126	Borrelia_coriaceae_Co53_00126	Borrelia_hermsii_HS1_00125	Borrelia_anserina_Es_00125	Borrelia_duttonii_Ly_00138	Borrelia_recurrentis_A1_00142	Borrelia_crocidurae_str_Achema_00134	Borrelia_miyamotoi_LB_2001_00126	Borrelia_bavariensis_Pbi_00126	Borrelia_garinii_00726	Borrelia_afzelii_HLJ01_00129	Borrelia_bissetti_DN127_00124	Borrelia_burgdorferi_B31_00126	Borrelia_valaisiana_Tom4006_00123	Borrelia_chilensis_00122
rpsA	30S ribosomal protein S1	NewBorrelia_00723	Borrelia_turcica_IST7_00133	Candidatus_Borrelia_tachyglossi_00130	Borrelia_parkeri_HR1_00127	Borrelia_turicatae_91E135_00127	Borrelia_coriaceae_Co53_00127	Borrelia_hermsii_HS1_00126	Borrelia_anserina_Es_00126	Borrelia_duttonii_Ly_00139	Borrelia_recurrentis_A1_00143	Borrelia_crocidurae_str_Achema_00135	Borrelia_miyamotoi_LB_2001_00127	Borrelia_bavariensis_Pbi_00127	Borrelia_garinii_00725	Borrelia_afzelii_HLJ01_00130	Borrelia_bissetti_DN127_00125	Borrelia_burgdorferi_B31_00127	Borrelia_valaisiana_Tom4006_00124	Borrelia_chilensis_00123
group_2151	hypothetical protein	NewBorrelia_00717	Borrelia_turcica_IST7_00139	Candidatus_Borrelia_tachyglossi_00137	Borrelia_parkeri_HR1_00134	Borrelia_turicatae_91E135_00134	Borrelia_coriaceae_Co53_00134	Borrelia_hermsii_HS1_00133	Borrelia_anserina_Es_00133	Borrelia_duttonii_Ly_00146	Borrelia_recurrentis_A1_00151	Borrelia_crocidurae_str_Achema_00142	Borrelia_miyamotoi_LB_2001_00134	Borrelia_bavariensis_Pbi_00134	Borrelia_garinii_00718	Borrelia_afzelii_HLJ01_00137	Borrelia_bissetti_DN127_00132	Borrelia_burgdorferi_B31_00134	Borrelia_valaisiana_Tom4006_00131	Borrelia_chilensis_00130
hisS	Histidine--tRNA ligase	NewBorrelia_00716	Borrelia_turcica_IST7_00140	Candidatus_Borrelia_tachyglossi_00138	Borrelia_parkeri_HR1_00135	Borrelia_turicatae_91E135_00135	Borrelia_coriaceae_Co53_00135	Borrelia_hermsii_HS1_00134	Borrelia_anserina_Es_00134	Borrelia_duttonii_Ly_00147	Borrelia_recurrentis_A1_00152	Borrelia_crocidurae_str_Achema_00143	Borrelia_miyamotoi_LB_2001_00135	Borrelia_bavariensis_Pbi_00135	Borrelia_garinii_00717	Borrelia_afzelii_HLJ01_00138	Borrelia_bissetti_DN127_00133	Borrelia_burgdorferi_B31_00135	Borrelia_valaisiana_Tom4006_00132	Borrelia_chilensis_00131
btuD_1	Vitamin B12 import ATP-binding protein BtuD	NewBorrelia_00707	Borrelia_turcica_IST7_00149	Candidatus_Borrelia_tachyglossi_00147	Borrelia_parkeri_HR1_00145	Borrelia_turicatae_91E135_00145	Borrelia_coriaceae_Co53_00145	Borrelia_hermsii_HS1_00144	Borrelia_anserina_Es_00144	Borrelia_duttonii_Ly_00156	Borrelia_recurrentis_A1_00161	Borrelia_crocidurae_str_Achema_00153	Borrelia_miyamotoi_LB_2001_00152	Borrelia_bavariensis_Pbi_00144	Borrelia_garinii_00708	Borrelia_afzelii_HLJ01_00149	Borrelia_bissetti_DN127_00143	Borrelia_burgdorferi_B31_00145	Borrelia_valaisiana_Tom4006_00141	Borrelia_chilensis_00141
nagB_1	Glucosamine-6-phosphate deaminase	NewBorrelia_00703	Borrelia_turcica_IST7_00153	Candidatus_Borrelia_tachyglossi_00151	Borrelia_parkeri_HR1_00149	Borrelia_turicatae_91E135_00149	Borrelia_coriaceae_Co53_00149	Borrelia_hermsii_HS1_00148	Borrelia_anserina_Es_00148	Borrelia_duttonii_Ly_00160	Borrelia_recurrentis_A1_00165	Borrelia_crocidurae_str_Achema_00157	Borrelia_miyamotoi_LB_2001_00156	Borrelia_bavariensis_Pbi_00148	Borrelia_garinii_00704	Borrelia_afzelii_HLJ01_00153	Borrelia_bissetti_DN127_00147	Borrelia_burgdorferi_B31_00149	Borrelia_valaisiana_Tom4006_00145	Borrelia_chilensis_00145
sodA	Superoxide dismutase [Mn]	NewBorrelia_00702	Borrelia_turcica_IST7_00154	Candidatus_Borrelia_tachyglossi_00152	Borrelia_parkeri_HR1_00150	Borrelia_turicatae_91E135_00150	Borrelia_coriaceae_Co53_00150	Borrelia_hermsii_HS1_00149	Borrelia_anserina_Es_00149	Borrelia_duttonii_Ly_00161	Borrelia_recurrentis_A1_00166	Borrelia_crocidurae_str_Achema_00158	Borrelia_miyamotoi_LB_2001_00157	Borrelia_bavariensis_Pbi_00149	Borrelia_garinii_00703	Borrelia_afzelii_HLJ01_00154	Borrelia_bissetti_DN127_00148	Borrelia_burgdorferi_B31_00150	Borrelia_valaisiana_Tom4006_00146	Borrelia_chilensis_00146
group_2158	hypothetical protein	NewBorrelia_00699	Borrelia_turcica_IST7_00158	Candidatus_Borrelia_tachyglossi_00156	Borrelia_parkeri_HR1_00154	Borrelia_turicatae_91E135_00154	Borrelia_coriaceae_Co53_00154	Borrelia_hermsii_HS1_00153	Borrelia_anserina_Es_00152	Borrelia_duttonii_Ly_00165	Borrelia_recurrentis_A1_00170	Borrelia_crocidurae_str_Achema_00162	Borrelia_miyamotoi_LB_2001_00161	Borrelia_bavariensis_Pbi_00153	Borrelia_garinii_00699	Borrelia_afzelii_HLJ01_00158	Borrelia_bissetti_DN127_00152	Borrelia_burgdorferi_B31_00154	Borrelia_valaisiana_Tom4006_00150	Borrelia_chilensis_00150
alr1	Alanine racemase 1	NewBorrelia_00696	Borrelia_turcica_IST7_00161	Candidatus_Borrelia_tachyglossi_00159	Borrelia_parkeri_HR1_00155	Borrelia_turicatae_91E135_00155	Borrelia_coriaceae_Co53_00156	Borrelia_hermsii_HS1_00154	Borrelia_anserina_Es_00153	Borrelia_duttonii_Ly_00166	Borrelia_recurrentis_A1_00171	Borrelia_crocidurae_str_Achema_00163	Borrelia_miyamotoi_LB_2001_00162	Borrelia_bavariensis_Pbi_00156	Borrelia_garinii_00696	Borrelia_afzelii_HLJ01_00161	Borrelia_bissetti_DN127_00155	Borrelia_burgdorferi_B31_00157	Borrelia_valaisiana_Tom4006_00153	Borrelia_chilensis_00153
yrbG	Inner membrane protein YrbG	NewBorrelia_00692	Borrelia_turcica_IST7_00165	Candidatus_Borrelia_tachyglossi_00163	Borrelia_parkeri_HR1_00159	Borrelia_turicatae_91E135_00159	Borrelia_coriaceae_Co53_00160	Borrelia_hermsii_HS1_00158	Borrelia_anserina_Es_00157	Borrelia_duttonii_Ly_00170	Borrelia_recurrentis_A1_00175	Borrelia_crocidurae_str_Achema_00167	Borrelia_miyamotoi_LB_2001_00166	Borrelia_bavariensis_Pbi_00160	Borrelia_garinii_00692	Borrelia_afzelii_HLJ01_00165	Borrelia_bissetti_DN127_00159	Borrelia_burgdorferi_B31_00161	Borrelia_valaisiana_Tom4006_00157	Borrelia_chilensis_00157
group_2162	hypothetical protein	NewBorrelia_00691	Borrelia_turcica_IST7_00166	Candidatus_Borrelia_tachyglossi_00164	Borrelia_parkeri_HR1_00160	Borrelia_turicatae_91E135_00160	Borrelia_coriaceae_Co53_00161	Borrelia_hermsii_HS1_00159	Borrelia_anserina_Es_00158	Borrelia_duttonii_Ly_00171	Borrelia_recurrentis_A1_00176	Borrelia_crocidurae_str_Achema_00168	Borrelia_miyamotoi_LB_2001_00167	Borrelia_bavariensis_Pbi_00161	Borrelia_garinii_00691	Borrelia_afzelii_HLJ01_00166	Borrelia_bissetti_DN127_00160	Borrelia_burgdorferi_B31_00162	Borrelia_valaisiana_Tom4006_00158	Borrelia_chilensis_00158
group_2163	hypothetical protein	NewBorrelia_00685	Borrelia_turcica_IST7_00172	Candidatus_Borrelia_tachyglossi_00170	Borrelia_parkeri_HR1_00166	Borrelia_turicatae_91E135_00166	Borrelia_coriaceae_Co53_00167	Borrelia_hermsii_HS1_00165	Borrelia_anserina_Es_00164	Borrelia_duttonii_Ly_00177	Borrelia_recurrentis_A1_00183	Borrelia_crocidurae_str_Achema_00174	Borrelia_miyamotoi_LB_2001_00175	Borrelia_bavariensis_Pbi_00167	Borrelia_garinii_00685	Borrelia_afzelii_HLJ01_00173	Borrelia_bissetti_DN127_00166	Borrelia_burgdorferi_B31_00168	Borrelia_valaisiana_Tom4006_00164	Borrelia_chilensis_00164
group_2167	hypothetical protein	NewBorrelia_00674	Borrelia_turcica_IST7_00183	Candidatus_Borrelia_tachyglossi_00181	Borrelia_parkeri_HR1_00177	Borrelia_turicatae_91E135_00177	Borrelia_coriaceae_Co53_00178	Borrelia_hermsii_HS1_00176	Borrelia_anserina_Es_00175	Borrelia_duttonii_Ly_00188	Borrelia_recurrentis_A1_00194	Borrelia_crocidurae_str_Achema_00186	Borrelia_miyamotoi_LB_2001_00186	Borrelia_bavariensis_Pbi_00178	Borrelia_garinii_00674	Borrelia_afzelii_HLJ01_00185	Borrelia_bissetti_DN127_00177	Borrelia_burgdorferi_B31_00179	Borrelia_valaisiana_Tom4006_00175	Borrelia_chilensis_00175
group_2170	hypothetical protein	NewBorrelia_00653	Borrelia_turcica_IST7_00204	Candidatus_Borrelia_tachyglossi_00202	Borrelia_parkeri_HR1_00197	Borrelia_turicatae_91E135_00197	Borrelia_coriaceae_Co53_00202	Borrelia_hermsii_HS1_00196	Borrelia_anserina_Es_00195	Borrelia_duttonii_Ly_00208	Borrelia_recurrentis_A1_00214	Borrelia_crocidurae_str_Achema_00207	Borrelia_miyamotoi_LB_2001_00206	Borrelia_bavariensis_Pbi_00198	Borrelia_garinii_00654	Borrelia_afzelii_HLJ01_00209	Borrelia_bissetti_DN127_00197	Borrelia_burgdorferi_B31_00199	Borrelia_valaisiana_Tom4006_00195	Borrelia_chilensis_00195
mutL	DNA mismatch repair protein MutL	NewBorrelia_00641	Borrelia_turcica_IST7_00216	Candidatus_Borrelia_tachyglossi_00216	Borrelia_parkeri_HR1_00210	Borrelia_turicatae_91E135_00207	Borrelia_coriaceae_Co53_00215	Borrelia_hermsii_HS1_00206	Borrelia_anserina_Es_00206	Borrelia_duttonii_Ly_00218	Borrelia_recurrentis_A1_00224	Borrelia_crocidurae_str_Achema_00217	Borrelia_miyamotoi_LB_2001_00216	Borrelia_bavariensis_Pbi_00209	Borrelia_garinii_00643	Borrelia_afzelii_HLJ01_00221	Borrelia_bissetti_DN127_00208	Borrelia_burgdorferi_B31_00210	Borrelia_valaisiana_Tom4006_00206	Borrelia_chilensis_00206
pstC	Phosphate transport system permease protein PstC	NewBorrelia_00635	Borrelia_turcica_IST7_00222	Candidatus_Borrelia_tachyglossi_00222	Borrelia_parkeri_HR1_00216	Borrelia_turicatae_91E135_00213	Borrelia_coriaceae_Co53_00221	Borrelia_hermsii_HS1_00212	Borrelia_anserina_Es_00212	Borrelia_duttonii_Ly_00224	Borrelia_recurrentis_A1_00230	Borrelia_crocidurae_str_Achema_00223	Borrelia_miyamotoi_LB_2001_00222	Borrelia_bavariensis_Pbi_00214	Borrelia_garinii_00637	Borrelia_afzelii_HLJ01_00227	Borrelia_bissetti_DN127_00214	Borrelia_burgdorferi_B31_00216	Borrelia_valaisiana_Tom4006_00212	Borrelia_chilensis_00212
group_2173	hypothetical protein	NewBorrelia_00616	Borrelia_turcica_IST7_00241	Candidatus_Borrelia_tachyglossi_00241	Borrelia_parkeri_HR1_00235	Borrelia_turicatae_91E135_00232	Borrelia_coriaceae_Co53_00241	Borrelia_hermsii_HS1_00231	Borrelia_anserina_Es_00231	Borrelia_duttonii_Ly_00243	Borrelia_recurrentis_A1_00249	Borrelia_crocidurae_str_Achema_00243	Borrelia_miyamotoi_LB_2001_00240	Borrelia_bavariensis_Pbi_00234	Borrelia_garinii_00617	Borrelia_afzelii_HLJ01_00250	Borrelia_bissetti_DN127_00233	Borrelia_burgdorferi_B31_00236	Borrelia_valaisiana_Tom4006_00232	Borrelia_chilensis_00231
lnt	Apolipoprotein N-acyltransferase	NewBorrelia_00615	Borrelia_turcica_IST7_00242	Candidatus_Borrelia_tachyglossi_00242	Borrelia_parkeri_HR1_00236	Borrelia_turicatae_91E135_00233	Borrelia_coriaceae_Co53_00242	Borrelia_hermsii_HS1_00232	Borrelia_anserina_Es_00232	Borrelia_duttonii_Ly_00244	Borrelia_recurrentis_A1_00250	Borrelia_crocidurae_str_Achema_00244	Borrelia_miyamotoi_LB_2001_00241	Borrelia_bavariensis_Pbi_00235	Borrelia_garinii_00616	Borrelia_afzelii_HLJ01_00251	Borrelia_bissetti_DN127_00234	Borrelia_burgdorferi_B31_00237	Borrelia_valaisiana_Tom4006_00233	Borrelia_chilensis_00232
group_2175	hypothetical protein	NewBorrelia_00614	Borrelia_turcica_IST7_00243	Candidatus_Borrelia_tachyglossi_00243	Borrelia_parkeri_HR1_00237	Borrelia_turicatae_91E135_00234	Borrelia_coriaceae_Co53_00243	Borrelia_hermsii_HS1_00233	Borrelia_anserina_Es_00233	Borrelia_duttonii_Ly_00245	Borrelia_recurrentis_A1_00251	Borrelia_crocidurae_str_Achema_00245	Borrelia_miyamotoi_LB_2001_00242	Borrelia_bavariensis_Pbi_00236	Borrelia_garinii_00615	Borrelia_afzelii_HLJ01_00252	Borrelia_bissetti_DN127_00235	Borrelia_burgdorferi_B31_00238	Borrelia_valaisiana_Tom4006_00234	Borrelia_chilensis_00233
dck	Deoxyguanosine kinase	NewBorrelia_00613	Borrelia_turcica_IST7_00244	Candidatus_Borrelia_tachyglossi_00244	Borrelia_parkeri_HR1_00238	Borrelia_turicatae_91E135_00235	Borrelia_coriaceae_Co53_00244	Borrelia_hermsii_HS1_00234	Borrelia_anserina_Es_00234	Borrelia_duttonii_Ly_00246	Borrelia_recurrentis_A1_00252	Borrelia_crocidurae_str_Achema_00246	Borrelia_miyamotoi_LB_2001_00243	Borrelia_bavariensis_Pbi_00237	Borrelia_garinii_00614	Borrelia_afzelii_HLJ01_00253	Borrelia_bissetti_DN127_00236	Borrelia_burgdorferi_B31_00239	Borrelia_valaisiana_Tom4006_00235	Borrelia_chilensis_00234
group_2179	hypothetical protein	NewBorrelia_00608	Borrelia_turcica_IST7_00252	Candidatus_Borrelia_tachyglossi_00252	Borrelia_parkeri_HR1_00246	Borrelia_turicatae_91E135_00243	Borrelia_coriaceae_Co53_00252	Borrelia_hermsii_HS1_00242	Borrelia_anserina_Es_00237	Borrelia_duttonii_Ly_00254	Borrelia_recurrentis_A1_00261	Borrelia_crocidurae_str_Achema_00254	Borrelia_miyamotoi_LB_2001_00251	Borrelia_bavariensis_Pbi_00243	Borrelia_garinii_00608	Borrelia_afzelii_HLJ01_00259	Borrelia_bissetti_DN127_00241	Borrelia_burgdorferi_B31_00244	Borrelia_valaisiana_Tom4006_00241	Borrelia_chilensis_00241
leuS	Leucine--tRNA ligase	NewBorrelia_00601	Borrelia_turcica_IST7_00259	Candidatus_Borrelia_tachyglossi_00259	Borrelia_parkeri_HR1_00253	Borrelia_turicatae_91E135_00250	Borrelia_coriaceae_Co53_00260	Borrelia_hermsii_HS1_00249	Borrelia_anserina_Es_00244	Borrelia_duttonii_Ly_00261	Borrelia_recurrentis_A1_00268	Borrelia_crocidurae_str_Achema_00261	Borrelia_miyamotoi_LB_2001_00258	Borrelia_bavariensis_Pbi_00250	Borrelia_garinii_00601	Borrelia_afzelii_HLJ01_00266	Borrelia_bissetti_DN127_00248	Borrelia_burgdorferi_B31_00251	Borrelia_valaisiana_Tom4006_00248	Borrelia_chilensis_00248
group_2181	hypothetical protein	NewBorrelia_00597	Borrelia_turcica_IST7_00263	Candidatus_Borrelia_tachyglossi_00263	Borrelia_parkeri_HR1_00257	Borrelia_turicatae_91E135_00254	Borrelia_coriaceae_Co53_00265	Borrelia_hermsii_HS1_00253	Borrelia_anserina_Es_00248	Borrelia_duttonii_Ly_00265	Borrelia_recurrentis_A1_00272	Borrelia_crocidurae_str_Achema_00265	Borrelia_miyamotoi_LB_2001_00262	Borrelia_bavariensis_Pbi_00253	Borrelia_garinii_00598	Borrelia_afzelii_HLJ01_00270	Borrelia_bissetti_DN127_00251	Borrelia_burgdorferi_B31_00254	Borrelia_valaisiana_Tom4006_00251	Borrelia_chilensis_00251
group_2184	hypothetical protein	NewBorrelia_00594	Borrelia_turcica_IST7_00266	Candidatus_Borrelia_tachyglossi_00266	Borrelia_parkeri_HR1_00260	Borrelia_turicatae_91E135_00257	Borrelia_coriaceae_Co53_00268	Borrelia_hermsii_HS1_00256	Borrelia_anserina_Es_00251	Borrelia_duttonii_Ly_00268	Borrelia_recurrentis_A1_00281	Borrelia_crocidurae_str_Achema_00268	Borrelia_miyamotoi_LB_2001_00265	Borrelia_bavariensis_Pbi_00256	Borrelia_garinii_00595	Borrelia_afzelii_HLJ01_00273	Borrelia_bissetti_DN127_00254	Borrelia_burgdorferi_B31_00257	Borrelia_valaisiana_Tom4006_00254	Borrelia_chilensis_00254
lapB_2	Lipopolysaccharide assembly protein B	NewBorrelia_00590	Borrelia_turcica_IST7_00270	Candidatus_Borrelia_tachyglossi_00270	Borrelia_parkeri_HR1_00264	Borrelia_turicatae_91E135_00261	Borrelia_coriaceae_Co53_00272	Borrelia_hermsii_HS1_00260	Borrelia_anserina_Es_00255	Borrelia_duttonii_Ly_00272	Borrelia_recurrentis_A1_00285	Borrelia_crocidurae_str_Achema_00272	Borrelia_miyamotoi_LB_2001_00269	Borrelia_bavariensis_Pbi_00260	Borrelia_garinii_00591	Borrelia_afzelii_HLJ01_00277	Borrelia_bissetti_DN127_00258	Borrelia_burgdorferi_B31_00261	Borrelia_valaisiana_Tom4006_00258	Borrelia_chilensis_00258
group_2187	hypothetical protein	NewBorrelia_00585	Borrelia_turcica_IST7_00276	Candidatus_Borrelia_tachyglossi_00276	Borrelia_parkeri_HR1_00270	Borrelia_turicatae_91E135_00267	Borrelia_coriaceae_Co53_00278	Borrelia_hermsii_HS1_00266	Borrelia_anserina_Es_00261	Borrelia_duttonii_Ly_00278	Borrelia_recurrentis_A1_00291	Borrelia_crocidurae_str_Achema_00278	Borrelia_miyamotoi_LB_2001_00275	Borrelia_bavariensis_Pbi_00266	Borrelia_garinii_00585	Borrelia_afzelii_HLJ01_00283	Borrelia_bissetti_DN127_00264	Borrelia_burgdorferi_B31_00267	Borrelia_valaisiana_Tom4006_00264	Borrelia_chilensis_00264
flhB	Flagellar biosynthetic protein FlhB	NewBorrelia_00580	Borrelia_turcica_IST7_00281	Candidatus_Borrelia_tachyglossi_00281	Borrelia_parkeri_HR1_00275	Borrelia_turicatae_91E135_00272	Borrelia_coriaceae_Co53_00283	Borrelia_hermsii_HS1_00271	Borrelia_anserina_Es_00266	Borrelia_duttonii_Ly_00283	Borrelia_recurrentis_A1_00296	Borrelia_crocidurae_str_Achema_00284	Borrelia_miyamotoi_LB_2001_00280	Borrelia_bavariensis_Pbi_00271	Borrelia_garinii_00580	Borrelia_afzelii_HLJ01_00289	Borrelia_bissetti_DN127_00269	Borrelia_burgdorferi_B31_00272	Borrelia_valaisiana_Tom4006_00269	Borrelia_chilensis_00269
swrD	Swarming motility protein SwrD	NewBorrelia_00570	Borrelia_turcica_IST7_00291	Candidatus_Borrelia_tachyglossi_00291	Borrelia_parkeri_HR1_00285	Borrelia_turicatae_91E135_00282	Borrelia_coriaceae_Co53_00293	Borrelia_hermsii_HS1_00281	Borrelia_anserina_Es_00276	Borrelia_duttonii_Ly_00293	Borrelia_recurrentis_A1_00306	Borrelia_crocidurae_str_Achema_00295	Borrelia_miyamotoi_LB_2001_00290	Borrelia_bavariensis_Pbi_00281	Borrelia_garinii_00570	Borrelia_afzelii_HLJ01_00301	Borrelia_bissetti_DN127_00279	Borrelia_burgdorferi_B31_00282	Borrelia_valaisiana_Tom4006_00279	Borrelia_chilensis_00279
group_2192	hypothetical protein	NewBorrelia_00566	Borrelia_turcica_IST7_00295	Candidatus_Borrelia_tachyglossi_00295	Borrelia_parkeri_HR1_00289	Borrelia_turicatae_91E135_00286	Borrelia_coriaceae_Co53_00298	Borrelia_hermsii_HS1_00285	Borrelia_anserina_Es_00280	Borrelia_duttonii_Ly_00297	Borrelia_recurrentis_A1_00310	Borrelia_crocidurae_str_Achema_00299	Borrelia_miyamotoi_LB_2001_00294	Borrelia_bavariensis_Pbi_00285	Borrelia_garinii_00566	Borrelia_afzelii_HLJ01_00305	Borrelia_bissetti_DN127_00283	Borrelia_burgdorferi_B31_00286	Borrelia_valaisiana_Tom4006_00283	Borrelia_chilensis_00283
fliE	Flagellar hook-basal body complex protein FliE	NewBorrelia_00560	Borrelia_turcica_IST7_00301	Candidatus_Borrelia_tachyglossi_00301	Borrelia_parkeri_HR1_00295	Borrelia_turicatae_91E135_00292	Borrelia_coriaceae_Co53_00304	Borrelia_hermsii_HS1_00291	Borrelia_anserina_Es_00286	Borrelia_duttonii_Ly_00303	Borrelia_recurrentis_A1_00316	Borrelia_crocidurae_str_Achema_00305	Borrelia_miyamotoi_LB_2001_00300	Borrelia_bavariensis_Pbi_00291	Borrelia_garinii_00560	Borrelia_afzelii_HLJ01_00312	Borrelia_bissetti_DN127_00289	Borrelia_burgdorferi_B31_00292	Borrelia_valaisiana_Tom4006_00289	Borrelia_chilensis_00289
group_2196	hypothetical protein	NewBorrelia_00553	Borrelia_turcica_IST7_00307	Candidatus_Borrelia_tachyglossi_00307	Borrelia_parkeri_HR1_00301	Borrelia_turicatae_91E135_00298	Borrelia_coriaceae_Co53_00310	Borrelia_hermsii_HS1_00297	Borrelia_anserina_Es_00292	Borrelia_duttonii_Ly_00309	Borrelia_recurrentis_A1_00323	Borrelia_crocidurae_str_Achema_00312	Borrelia_miyamotoi_LB_2001_00306	Borrelia_bavariensis_Pbi_00297	Borrelia_garinii_00554	Borrelia_afzelii_HLJ01_00318	Borrelia_bissetti_DN127_00295	Borrelia_burgdorferi_B31_00298	Borrelia_valaisiana_Tom4006_00295	Borrelia_chilensis_00295
ftsL	hypothetical protein	NewBorrelia_00546	Borrelia_turcica_IST7_00314	Candidatus_Borrelia_tachyglossi_00314	Borrelia_parkeri_HR1_00308	Borrelia_turicatae_91E135_00305	Borrelia_coriaceae_Co53_00318	Borrelia_hermsii_HS1_00304	Borrelia_anserina_Es_00299	Borrelia_duttonii_Ly_00316	Borrelia_recurrentis_A1_00330	Borrelia_crocidurae_str_Achema_00322	Borrelia_miyamotoi_LB_2001_00313	Borrelia_bavariensis_Pbi_00304	Borrelia_garinii_00547	Borrelia_afzelii_HLJ01_00325	Borrelia_bissetti_DN127_00302	Borrelia_burgdorferi_B31_00305	Borrelia_valaisiana_Tom4006_00302	Borrelia_chilensis_00302
nadK	NAD kinase	NewBorrelia_00540	Borrelia_turcica_IST7_00320	Candidatus_Borrelia_tachyglossi_00320	Borrelia_parkeri_HR1_00314	Borrelia_turicatae_91E135_00311	Borrelia_coriaceae_Co53_00325	Borrelia_hermsii_HS1_00310	Borrelia_anserina_Es_00305	Borrelia_duttonii_Ly_00322	Borrelia_recurrentis_A1_00336	Borrelia_crocidurae_str_Achema_00329	Borrelia_miyamotoi_LB_2001_00319	Borrelia_bavariensis_Pbi_00309	Borrelia_garinii_00542	Borrelia_afzelii_HLJ01_00330	Borrelia_bissetti_DN127_00307	Borrelia_burgdorferi_B31_00310	Borrelia_valaisiana_Tom4006_00307	Borrelia_chilensis_00307
group_2199	hypothetical protein	NewBorrelia_00536	Borrelia_turcica_IST7_00325	Candidatus_Borrelia_tachyglossi_00325	Borrelia_parkeri_HR1_00319	Borrelia_turicatae_91E135_00316	Borrelia_coriaceae_Co53_00331	Borrelia_hermsii_HS1_00315	Borrelia_anserina_Es_00310	Borrelia_duttonii_Ly_00327	Borrelia_recurrentis_A1_00341	Borrelia_crocidurae_str_Achema_00334	Borrelia_miyamotoi_LB_2001_00324	Borrelia_bavariensis_Pbi_00314	Borrelia_garinii_00537	Borrelia_afzelii_HLJ01_00336	Borrelia_bissetti_DN127_00312	Borrelia_burgdorferi_B31_00315	Borrelia_valaisiana_Tom4006_00312	Borrelia_chilensis_00312
group_2200	hypothetical protein	NewBorrelia_00528	Borrelia_turcica_IST7_00333	Candidatus_Borrelia_tachyglossi_00333	Borrelia_parkeri_HR1_00327	Borrelia_turicatae_91E135_00324	Borrelia_coriaceae_Co53_00341	Borrelia_hermsii_HS1_00323	Borrelia_anserina_Es_00318	Borrelia_duttonii_Ly_00334	Borrelia_recurrentis_A1_00348	Borrelia_crocidurae_str_Achema_00341	Borrelia_miyamotoi_LB_2001_00331	Borrelia_bavariensis_Pbi_00321	Borrelia_garinii_00530	Borrelia_afzelii_HLJ01_00346	Borrelia_bissetti_DN127_00319	Borrelia_burgdorferi_B31_00322	Borrelia_valaisiana_Tom4006_00319	Borrelia_chilensis_00319
oppF	Oligopeptide transport ATP-binding protein OppF	NewBorrelia_00521	Borrelia_turcica_IST7_00343	Candidatus_Borrelia_tachyglossi_00343	Borrelia_parkeri_HR1_00335	Borrelia_turicatae_91E135_00332	Borrelia_coriaceae_Co53_00350	Borrelia_hermsii_HS1_00331	Borrelia_anserina_Es_00326	Borrelia_duttonii_Ly_00342	Borrelia_recurrentis_A1_00357	Borrelia_crocidurae_str_Achema_00350	Borrelia_miyamotoi_LB_2001_00339	Borrelia_bavariensis_Pbi_00330	Borrelia_garinii_00521	Borrelia_afzelii_HLJ01_00357	Borrelia_bissetti_DN127_00328	Borrelia_burgdorferi_B31_00331	Borrelia_valaisiana_Tom4006_00329	Borrelia_chilensis_00328
group_2205	hypothetical protein	NewBorrelia_00520	Borrelia_turcica_IST7_00344	Candidatus_Borrelia_tachyglossi_00344	Borrelia_parkeri_HR1_00336	Borrelia_turicatae_91E135_00333	Borrelia_coriaceae_Co53_00351	Borrelia_hermsii_HS1_00332	Borrelia_anserina_Es_00327	Borrelia_duttonii_Ly_00343	Borrelia_recurrentis_A1_00358	Borrelia_crocidurae_str_Achema_00351	Borrelia_miyamotoi_LB_2001_00340	Borrelia_bavariensis_Pbi_00331	Borrelia_garinii_00520	Borrelia_afzelii_HLJ01_00358	Borrelia_bissetti_DN127_00329	Borrelia_burgdorferi_B31_00332	Borrelia_valaisiana_Tom4006_00330	Borrelia_chilensis_00329
rplM	50S ribosomal protein L13	NewBorrelia_00517	Borrelia_turcica_IST7_00347	Candidatus_Borrelia_tachyglossi_00347	Borrelia_parkeri_HR1_00339	Borrelia_turicatae_91E135_00336	Borrelia_coriaceae_Co53_00354	Borrelia_hermsii_HS1_00335	Borrelia_anserina_Es_00330	Borrelia_duttonii_Ly_00346	Borrelia_recurrentis_A1_00361	Borrelia_crocidurae_str_Achema_00354	Borrelia_miyamotoi_LB_2001_00343	Borrelia_bavariensis_Pbi_00334	Borrelia_garinii_00517	Borrelia_afzelii_HLJ01_00361	Borrelia_bissetti_DN127_00332	Borrelia_burgdorferi_B31_00335	Borrelia_valaisiana_Tom4006_00333	Borrelia_chilensis_00332
gatA	Glutamyl-tRNA(Gln) amidotransferase subunit A	NewBorrelia_00514	Borrelia_turcica_IST7_00350	Candidatus_Borrelia_tachyglossi_00350	Borrelia_parkeri_HR1_00342	Borrelia_turicatae_91E135_00339	Borrelia_coriaceae_Co53_00358	Borrelia_hermsii_HS1_00338	Borrelia_anserina_Es_00333	Borrelia_duttonii_Ly_00349	Borrelia_recurrentis_A1_00364	Borrelia_crocidurae_str_Achema_00357	Borrelia_miyamotoi_LB_2001_00346	Borrelia_bavariensis_Pbi_00337	Borrelia_garinii_00514	Borrelia_afzelii_HLJ01_00366	Borrelia_bissetti_DN127_00335	Borrelia_burgdorferi_B31_00338	Borrelia_valaisiana_Tom4006_00336	Borrelia_chilensis_00335
rpmB	50S ribosomal protein L28	NewBorrelia_00507	Borrelia_turcica_IST7_00358	Candidatus_Borrelia_tachyglossi_00358	Borrelia_parkeri_HR1_00350	Borrelia_turicatae_91E135_00347	Borrelia_coriaceae_Co53_00366	Borrelia_hermsii_HS1_00346	Borrelia_anserina_Es_00341	Borrelia_duttonii_Ly_00356	Borrelia_recurrentis_A1_00371	Borrelia_crocidurae_str_Achema_00365	Borrelia_miyamotoi_LB_2001_00354	Borrelia_bavariensis_Pbi_00345	Borrelia_garinii_00506	Borrelia_afzelii_HLJ01_00376	Borrelia_bissetti_DN127_00343	Borrelia_burgdorferi_B31_00346	Borrelia_valaisiana_Tom4006_00344	Borrelia_chilensis_00343
apeA	putative M18 family aminopeptidase 1	NewBorrelia_00493	Borrelia_turcica_IST7_00372	Candidatus_Borrelia_tachyglossi_00372	Borrelia_parkeri_HR1_00363	Borrelia_turicatae_91E135_00360	Borrelia_coriaceae_Co53_00382	Borrelia_hermsii_HS1_00359	Borrelia_anserina_Es_00354	Borrelia_duttonii_Ly_00369	Borrelia_recurrentis_A1_00384	Borrelia_crocidurae_str_Achema_00379	Borrelia_miyamotoi_LB_2001_00367	Borrelia_bavariensis_Pbi_00360	Borrelia_garinii_00490	Borrelia_afzelii_HLJ01_00391	Borrelia_bissetti_DN127_00358	Borrelia_burgdorferi_B31_00361	Borrelia_valaisiana_Tom4006_00359	Borrelia_chilensis_00358
gltX	Glutamate--tRNA ligase	NewBorrelia_00487	Borrelia_turcica_IST7_00378	Candidatus_Borrelia_tachyglossi_00378	Borrelia_parkeri_HR1_00369	Borrelia_turicatae_91E135_00366	Borrelia_coriaceae_Co53_00389	Borrelia_hermsii_HS1_00365	Borrelia_anserina_Es_00360	Borrelia_duttonii_Ly_00375	Borrelia_recurrentis_A1_00391	Borrelia_crocidurae_str_Achema_00385	Borrelia_miyamotoi_LB_2001_00373	Borrelia_bavariensis_Pbi_00366	Borrelia_garinii_00484	Borrelia_afzelii_HLJ01_00397	Borrelia_bissetti_DN127_00364	Borrelia_burgdorferi_B31_00367	Borrelia_valaisiana_Tom4006_00365	Borrelia_chilensis_00364
treA	hypothetical protein	NewBorrelia_00479	Borrelia_turcica_IST7_00387	Candidatus_Borrelia_tachyglossi_00387	Borrelia_parkeri_HR1_00377	Borrelia_turicatae_91E135_00374	Borrelia_coriaceae_Co53_00397	Borrelia_hermsii_HS1_00373	Borrelia_anserina_Es_00369	Borrelia_duttonii_Ly_00383	Borrelia_recurrentis_A1_00399	Borrelia_crocidurae_str_Achema_00395	Borrelia_miyamotoi_LB_2001_00381	Borrelia_bavariensis_Pbi_00375	Borrelia_garinii_00475	Borrelia_afzelii_HLJ01_00406	Borrelia_bissetti_DN127_00373	Borrelia_burgdorferi_B31_00376	Borrelia_valaisiana_Tom4006_00374	Borrelia_chilensis_00373
rplL	50S ribosomal protein L7/L12	NewBorrelia_00470	Borrelia_turcica_IST7_00396	Candidatus_Borrelia_tachyglossi_00396	Borrelia_parkeri_HR1_00386	Borrelia_turicatae_91E135_00383	Borrelia_coriaceae_Co53_00406	Borrelia_hermsii_HS1_00382	Borrelia_anserina_Es_00380	Borrelia_duttonii_Ly_00392	Borrelia_recurrentis_A1_00408	Borrelia_crocidurae_str_Achema_00404	Borrelia_miyamotoi_LB_2001_00389	Borrelia_bavariensis_Pbi_00387	Borrelia_garinii_00464	Borrelia_afzelii_HLJ01_00418	Borrelia_bissetti_DN127_00383	Borrelia_burgdorferi_B31_00385	Borrelia_valaisiana_Tom4006_00383	Borrelia_chilensis_00382
rplK	50S ribosomal protein L11	NewBorrelia_00467	Borrelia_turcica_IST7_00399	Candidatus_Borrelia_tachyglossi_00399	Borrelia_parkeri_HR1_00389	Borrelia_turicatae_91E135_00386	Borrelia_coriaceae_Co53_00409	Borrelia_hermsii_HS1_00385	Borrelia_anserina_Es_00383	Borrelia_duttonii_Ly_00395	Borrelia_recurrentis_A1_00411	Borrelia_crocidurae_str_Achema_00407	Borrelia_miyamotoi_LB_2001_00392	Borrelia_bavariensis_Pbi_00390	Borrelia_garinii_00461	Borrelia_afzelii_HLJ01_00421	Borrelia_bissetti_DN127_00386	Borrelia_burgdorferi_B31_00388	Borrelia_valaisiana_Tom4006_00386	Borrelia_chilensis_00385
nusG	Transcription termination/antitermination protein NusG	NewBorrelia_00466	Borrelia_turcica_IST7_00400	Candidatus_Borrelia_tachyglossi_00400	Borrelia_parkeri_HR1_00390	Borrelia_turicatae_91E135_00387	Borrelia_coriaceae_Co53_00410	Borrelia_hermsii_HS1_00386	Borrelia_anserina_Es_00384	Borrelia_duttonii_Ly_00396	Borrelia_recurrentis_A1_00412	Borrelia_crocidurae_str_Achema_00408	Borrelia_miyamotoi_LB_2001_00393	Borrelia_bavariensis_Pbi_00391	Borrelia_garinii_00460	Borrelia_afzelii_HLJ01_00423	Borrelia_bissetti_DN127_00387	Borrelia_burgdorferi_B31_00389	Borrelia_valaisiana_Tom4006_00387	Borrelia_chilensis_00386
group_2219	hypothetical protein	NewBorrelia_00458	Borrelia_turcica_IST7_00408	Candidatus_Borrelia_tachyglossi_00407	Borrelia_parkeri_HR1_00398	Borrelia_turicatae_91E135_00395	Borrelia_coriaceae_Co53_00418	Borrelia_hermsii_HS1_00394	Borrelia_anserina_Es_00392	Borrelia_duttonii_Ly_00404	Borrelia_recurrentis_A1_00420	Borrelia_crocidurae_str_Achema_00416	Borrelia_miyamotoi_LB_2001_00401	Borrelia_bavariensis_Pbi_00397	Borrelia_garinii_00454	Borrelia_afzelii_HLJ01_00429	Borrelia_bissetti_DN127_00393	Borrelia_burgdorferi_B31_00396	Borrelia_valaisiana_Tom4006_00394	Borrelia_chilensis_00392
group_2220	hypothetical protein	NewBorrelia_00456	Borrelia_turcica_IST7_00410	Candidatus_Borrelia_tachyglossi_00409	Borrelia_parkeri_HR1_00399	Borrelia_turicatae_91E135_00397	Borrelia_coriaceae_Co53_00419	Borrelia_hermsii_HS1_00396	Borrelia_anserina_Es_00394	Borrelia_duttonii_Ly_00405	Borrelia_recurrentis_A1_00421	Borrelia_crocidurae_str_Achema_00417	Borrelia_miyamotoi_LB_2001_00402	Borrelia_bavariensis_Pbi_00399	Borrelia_garinii_00452	Borrelia_afzelii_HLJ01_00431	Borrelia_bissetti_DN127_00395	Borrelia_burgdorferi_B31_00398	Borrelia_valaisiana_Tom4006_00396	Borrelia_chilensis_00394
proS	Proline--tRNA ligase	NewBorrelia_00455	Borrelia_turcica_IST7_00411	Candidatus_Borrelia_tachyglossi_00410	Borrelia_parkeri_HR1_00400	Borrelia_turicatae_91E135_00398	Borrelia_coriaceae_Co53_00420	Borrelia_hermsii_HS1_00397	Borrelia_anserina_Es_00395	Borrelia_duttonii_Ly_00406	Borrelia_recurrentis_A1_00422	Borrelia_crocidurae_str_Achema_00418	Borrelia_miyamotoi_LB_2001_00403	Borrelia_bavariensis_Pbi_00400	Borrelia_garinii_00451	Borrelia_afzelii_HLJ01_00432	Borrelia_bissetti_DN127_00396	Borrelia_burgdorferi_B31_00399	Borrelia_valaisiana_Tom4006_00397	Borrelia_chilensis_00395
group_2223	hypothetical protein	NewBorrelia_00448	Borrelia_turcica_IST7_00419	Candidatus_Borrelia_tachyglossi_00418	Borrelia_parkeri_HR1_00407	Borrelia_turicatae_91E135_00405	Borrelia_coriaceae_Co53_00427	Borrelia_hermsii_HS1_00404	Borrelia_anserina_Es_00402	Borrelia_duttonii_Ly_00413	Borrelia_recurrentis_A1_00429	Borrelia_crocidurae_str_Achema_00425	Borrelia_miyamotoi_LB_2001_00414	Borrelia_bavariensis_Pbi_00409	Borrelia_garinii_00442	Borrelia_afzelii_HLJ01_00442	Borrelia_bissetti_DN127_00405	Borrelia_burgdorferi_B31_00408	Borrelia_valaisiana_Tom4006_00406	Borrelia_chilensis_00404
adk	Adenylate kinase	NewBorrelia_00442	Borrelia_turcica_IST7_00425	Candidatus_Borrelia_tachyglossi_00424	Borrelia_parkeri_HR1_00413	Borrelia_turicatae_91E135_00411	Borrelia_coriaceae_Co53_00433	Borrelia_hermsii_HS1_00410	Borrelia_anserina_Es_00408	Borrelia_duttonii_Ly_00419	Borrelia_recurrentis_A1_00435	Borrelia_crocidurae_str_Achema_00432	Borrelia_miyamotoi_LB_2001_00421	Borrelia_bavariensis_Pbi_00414	Borrelia_garinii_00437	Borrelia_afzelii_HLJ01_00448	Borrelia_bissetti_DN127_00410	Borrelia_burgdorferi_B31_00413	Borrelia_valaisiana_Tom4006_00411	Borrelia_chilensis_00409
gyrA_2	DNA gyrase subunit A	NewBorrelia_00425	Borrelia_turcica_IST7_00446	Candidatus_Borrelia_tachyglossi_00446	Borrelia_parkeri_HR1_00432	Borrelia_turicatae_91E135_00430	Borrelia_coriaceae_Co53_00455	Borrelia_hermsii_HS1_00430	Borrelia_anserina_Es_00427	Borrelia_duttonii_Ly_00437	Borrelia_recurrentis_A1_00452	Borrelia_crocidurae_str_Achema_00450	Borrelia_miyamotoi_LB_2001_00440	Borrelia_bavariensis_Pbi_00433	Borrelia_garinii_00419	Borrelia_afzelii_HLJ01_00464	Borrelia_bissetti_DN127_00428	Borrelia_burgdorferi_B31_00432	Borrelia_valaisiana_Tom4006_00427	Borrelia_chilensis_00426
rnpA	Ribonuclease P protein component	NewBorrelia_00418	Borrelia_turcica_IST7_00454	Candidatus_Borrelia_tachyglossi_00453	Borrelia_parkeri_HR1_00439	Borrelia_turicatae_91E135_00437	Borrelia_coriaceae_Co53_00462	Borrelia_hermsii_HS1_00437	Borrelia_anserina_Es_00434	Borrelia_duttonii_Ly_00444	Borrelia_recurrentis_A1_00459	Borrelia_crocidurae_str_Achema_00457	Borrelia_miyamotoi_LB_2001_00447	Borrelia_bavariensis_Pbi_00439	Borrelia_garinii_00413	Borrelia_afzelii_HLJ01_00473	Borrelia_bissetti_DN127_00434	Borrelia_burgdorferi_B31_00438	Borrelia_valaisiana_Tom4006_00433	Borrelia_chilensis_00432
ptsH_1	Phosphocarrier protein HPr	NewBorrelia_00410	Borrelia_turcica_IST7_00462	Candidatus_Borrelia_tachyglossi_00461	Borrelia_parkeri_HR1_00447	Borrelia_turicatae_91E135_00445	Borrelia_coriaceae_Co53_00471	Borrelia_hermsii_HS1_00446	Borrelia_anserina_Es_00442	Borrelia_duttonii_Ly_00452	Borrelia_recurrentis_A1_00467	Borrelia_crocidurae_str_Achema_00465	Borrelia_miyamotoi_LB_2001_00455	Borrelia_bavariensis_Pbi_00446	Borrelia_garinii_00406	Borrelia_afzelii_HLJ01_00480	Borrelia_bissetti_DN127_00441	Borrelia_burgdorferi_B31_00445	Borrelia_valaisiana_Tom4006_00440	Borrelia_chilensis_00439
group_2233	hypothetical protein	NewBorrelia_00394	Borrelia_turcica_IST7_00479	Candidatus_Borrelia_tachyglossi_00478	Borrelia_parkeri_HR1_00463	Borrelia_turicatae_91E135_00461	Borrelia_coriaceae_Co53_00489	Borrelia_hermsii_HS1_00462	Borrelia_anserina_Es_00458	Borrelia_duttonii_Ly_00468	Borrelia_recurrentis_A1_00483	Borrelia_crocidurae_str_Achema_00482	Borrelia_miyamotoi_LB_2001_00471	Borrelia_bavariensis_Pbi_00463	Borrelia_garinii_00389	Borrelia_afzelii_HLJ01_00497	Borrelia_bissetti_DN127_00458	Borrelia_burgdorferi_B31_00462	Borrelia_valaisiana_Tom4006_00457	Borrelia_chilensis_00456
ebfC	Nucleoid-associated protein EbfC	NewBorrelia_00393	Borrelia_turcica_IST7_00480	Candidatus_Borrelia_tachyglossi_00479	Borrelia_parkeri_HR1_00464	Borrelia_turicatae_91E135_00462	Borrelia_coriaceae_Co53_00490	Borrelia_hermsii_HS1_00463	Borrelia_anserina_Es_00459	Borrelia_duttonii_Ly_00469	Borrelia_recurrentis_A1_00484	Borrelia_crocidurae_str_Achema_00483	Borrelia_miyamotoi_LB_2001_00472	Borrelia_bavariensis_Pbi_00464	Borrelia_garinii_00388	Borrelia_afzelii_HLJ01_00498	Borrelia_bissetti_DN127_00459	Borrelia_burgdorferi_B31_00463	Borrelia_valaisiana_Tom4006_00458	Borrelia_chilensis_00457
ymdB_2	2',3'-cyclic-nucleotide 2'-phosphodiesterase	NewBorrelia_00352	Borrelia_turcica_IST7_00524	Candidatus_Borrelia_tachyglossi_00525	Borrelia_parkeri_HR1_00508	Borrelia_turicatae_91E135_00506	Borrelia_coriaceae_Co53_00535	Borrelia_hermsii_HS1_00507	Borrelia_anserina_Es_00504	Borrelia_duttonii_Ly_00513	Borrelia_recurrentis_A1_00528	Borrelia_crocidurae_str_Achema_00527	Borrelia_miyamotoi_LB_2001_00515	Borrelia_bavariensis_Pbi_00505	Borrelia_garinii_00346	Borrelia_afzelii_HLJ01_00542	Borrelia_bissetti_DN127_00501	Borrelia_burgdorferi_B31_00505	Borrelia_valaisiana_Tom4006_00500	Borrelia_chilensis_00499
murA	UDP-N-acetylglucosamine 1-carboxyvinyltransferase	NewBorrelia_00382	Borrelia_turcica_IST7_00491	Candidatus_Borrelia_tachyglossi_00490	Borrelia_parkeri_HR1_00476	Borrelia_turicatae_91E135_00474	Borrelia_coriaceae_Co53_00503	Borrelia_hermsii_HS1_00475	Borrelia_anserina_Es_00471	Borrelia_duttonii_Ly_00481	Borrelia_recurrentis_A1_00496	Borrelia_crocidurae_str_Achema_00495	Borrelia_miyamotoi_LB_2001_00484	Borrelia_bavariensis_Pbi_00474	Borrelia_garinii_00378	Borrelia_afzelii_HLJ01_00510	Borrelia_bissetti_DN127_00469	Borrelia_burgdorferi_B31_00473	Borrelia_valaisiana_Tom4006_00468	Borrelia_chilensis_00467
rplR	50S ribosomal protein L18	NewBorrelia_00362	Borrelia_turcica_IST7_00513	Candidatus_Borrelia_tachyglossi_00514	Borrelia_parkeri_HR1_00497	Borrelia_turicatae_91E135_00495	Borrelia_coriaceae_Co53_00524	Borrelia_hermsii_HS1_00496	Borrelia_anserina_Es_00493	Borrelia_duttonii_Ly_00502	Borrelia_recurrentis_A1_00517	Borrelia_crocidurae_str_Achema_00516	Borrelia_miyamotoi_LB_2001_00505	Borrelia_bavariensis_Pbi_00494	Borrelia_garinii_00357	Borrelia_afzelii_HLJ01_00531	Borrelia_bissetti_DN127_00490	Borrelia_burgdorferi_B31_00494	Borrelia_valaisiana_Tom4006_00489	Borrelia_chilensis_00488
rplQ	50S ribosomal protein L17	NewBorrelia_00354	Borrelia_turcica_IST7_00522	Candidatus_Borrelia_tachyglossi_00523	Borrelia_parkeri_HR1_00506	Borrelia_turicatae_91E135_00504	Borrelia_coriaceae_Co53_00533	Borrelia_hermsii_HS1_00505	Borrelia_anserina_Es_00502	Borrelia_duttonii_Ly_00511	Borrelia_recurrentis_A1_00526	Borrelia_crocidurae_str_Achema_00525	Borrelia_miyamotoi_LB_2001_00513	Borrelia_bavariensis_Pbi_00503	Borrelia_garinii_00348	Borrelia_afzelii_HLJ01_00540	Borrelia_bissetti_DN127_00499	Borrelia_burgdorferi_B31_00503	Borrelia_valaisiana_Tom4006_00498	Borrelia_chilensis_00497
group_2243	hypothetical protein	NewBorrelia_00284	Borrelia_turcica_IST7_00594	Candidatus_Borrelia_tachyglossi_00597	Borrelia_parkeri_HR1_00576	Borrelia_turicatae_91E135_00574	Borrelia_coriaceae_Co53_00607	Borrelia_hermsii_HS1_00575	Borrelia_anserina_Es_00570	Borrelia_duttonii_Ly_00580	Borrelia_recurrentis_A1_00595	Borrelia_crocidurae_str_Achema_00599	Borrelia_miyamotoi_LB_2001_00581	Borrelia_bavariensis_Pbi_00570	Borrelia_garinii_00281	Borrelia_afzelii_HLJ01_00615	Borrelia_bissetti_DN127_00565	Borrelia_burgdorferi_B31_00573	Borrelia_valaisiana_Tom4006_00565	Borrelia_chilensis_00564
pyrG	CTP synthase	NewBorrelia_00280	Borrelia_turcica_IST7_00598	Candidatus_Borrelia_tachyglossi_00601	Borrelia_parkeri_HR1_00580	Borrelia_turicatae_91E135_00578	Borrelia_coriaceae_Co53_00610	Borrelia_hermsii_HS1_00579	Borrelia_anserina_Es_00572	Borrelia_duttonii_Ly_00584	Borrelia_recurrentis_A1_00599	Borrelia_crocidurae_str_Achema_00603	Borrelia_miyamotoi_LB_2001_00583	Borrelia_bavariensis_Pbi_00574	Borrelia_garinii_00277	Borrelia_afzelii_HLJ01_00619	Borrelia_bissetti_DN127_00569	Borrelia_burgdorferi_B31_00577	Borrelia_valaisiana_Tom4006_00569	Borrelia_chilensis_00568
recG	ATP-dependent DNA helicase RecG	NewBorrelia_00275	Borrelia_turcica_IST7_00603	Candidatus_Borrelia_tachyglossi_00606	Borrelia_parkeri_HR1_00585	Borrelia_turicatae_91E135_00583	Borrelia_coriaceae_Co53_00615	Borrelia_hermsii_HS1_00584	Borrelia_anserina_Es_00577	Borrelia_duttonii_Ly_00589	Borrelia_recurrentis_A1_00604	Borrelia_crocidurae_str_Achema_00608	Borrelia_miyamotoi_LB_2001_00586	Borrelia_bavariensis_Pbi_00580	Borrelia_garinii_00271	Borrelia_afzelii_HLJ01_00625	Borrelia_bissetti_DN127_00575	Borrelia_burgdorferi_B31_00583	Borrelia_valaisiana_Tom4006_00575	Borrelia_chilensis_00574
murB	UDP-N-acetylenolpyruvoylglucosamine reductase	NewBorrelia_00260	Borrelia_turcica_IST7_00619	Candidatus_Borrelia_tachyglossi_00622	Borrelia_parkeri_HR1_00602	Borrelia_turicatae_91E135_00599	Borrelia_coriaceae_Co53_00634	Borrelia_hermsii_HS1_00600	Borrelia_anserina_Es_00593	Borrelia_duttonii_Ly_00605	Borrelia_recurrentis_A1_00620	Borrelia_crocidurae_str_Achema_00625	Borrelia_miyamotoi_LB_2001_00601	Borrelia_bavariensis_Pbi_00598	Borrelia_garinii_00254	Borrelia_afzelii_HLJ01_00642	Borrelia_bissetti_DN127_00592	Borrelia_burgdorferi_B31_00600	Borrelia_valaisiana_Tom4006_00592	Borrelia_chilensis_00591
glyA	Serine hydroxymethyltransferase	NewBorrelia_00257	Borrelia_turcica_IST7_00622	Candidatus_Borrelia_tachyglossi_00625	Borrelia_parkeri_HR1_00605	Borrelia_turicatae_91E135_00602	Borrelia_coriaceae_Co53_00637	Borrelia_hermsii_HS1_00603	Borrelia_anserina_Es_00596	Borrelia_duttonii_Ly_00608	Borrelia_recurrentis_A1_00623	Borrelia_crocidurae_str_Achema_00629	Borrelia_miyamotoi_LB_2001_00604	Borrelia_bavariensis_Pbi_00601	Borrelia_garinii_00251	Borrelia_afzelii_HLJ01_00645	Borrelia_bissetti_DN127_00595	Borrelia_burgdorferi_B31_00603	Borrelia_valaisiana_Tom4006_00595	Borrelia_chilensis_00594
glcA	Glycolate permease GlcA	NewBorrelia_00254	Borrelia_turcica_IST7_00625	Candidatus_Borrelia_tachyglossi_00628	Borrelia_parkeri_HR1_00608	Borrelia_turicatae_91E135_00605	Borrelia_coriaceae_Co53_00640	Borrelia_hermsii_HS1_00606	Borrelia_anserina_Es_00599	Borrelia_duttonii_Ly_00611	Borrelia_recurrentis_A1_00626	Borrelia_crocidurae_str_Achema_00632	Borrelia_miyamotoi_LB_2001_00607	Borrelia_bavariensis_Pbi_00604	Borrelia_garinii_00248	Borrelia_afzelii_HLJ01_00648	Borrelia_bissetti_DN127_00598	Borrelia_burgdorferi_B31_00606	Borrelia_valaisiana_Tom4006_00598	Borrelia_chilensis_00597
dacD	D-alanyl-D-alanine carboxypeptidase DacD	NewBorrelia_00253	Borrelia_turcica_IST7_00626	Candidatus_Borrelia_tachyglossi_00629	Borrelia_parkeri_HR1_00609	Borrelia_turicatae_91E135_00606	Borrelia_coriaceae_Co53_00641	Borrelia_hermsii_HS1_00607	Borrelia_anserina_Es_00600	Borrelia_duttonii_Ly_00612	Borrelia_recurrentis_A1_00627	Borrelia_crocidurae_str_Achema_00633	Borrelia_miyamotoi_LB_2001_00608	Borrelia_bavariensis_Pbi_00605	Borrelia_garinii_00247	Borrelia_afzelii_HLJ01_00649	Borrelia_bissetti_DN127_00599	Borrelia_burgdorferi_B31_00607	Borrelia_valaisiana_Tom4006_00599	Borrelia_chilensis_00598
cheD	Chemoreceptor glutamine deamidase CheD	NewBorrelia_00252	Borrelia_turcica_IST7_00627	Candidatus_Borrelia_tachyglossi_00630	Borrelia_parkeri_HR1_00610	Borrelia_turicatae_91E135_00607	Borrelia_coriaceae_Co53_00642	Borrelia_hermsii_HS1_00609	Borrelia_anserina_Es_00601	Borrelia_duttonii_Ly_00613	Borrelia_recurrentis_A1_00628	Borrelia_crocidurae_str_Achema_00634	Borrelia_miyamotoi_LB_2001_00609	Borrelia_bavariensis_Pbi_00606	Borrelia_garinii_00246	Borrelia_afzelii_HLJ01_00650	Borrelia_bissetti_DN127_00600	Borrelia_burgdorferi_B31_00608	Borrelia_valaisiana_Tom4006_00600	Borrelia_chilensis_00599
group_2255	hypothetical protein	NewBorrelia_00227	Borrelia_turcica_IST7_00651	Candidatus_Borrelia_tachyglossi_00653	Borrelia_parkeri_HR1_00633	Borrelia_turicatae_91E135_00630	Borrelia_coriaceae_Co53_00668	Borrelia_hermsii_HS1_00632	Borrelia_anserina_Es_00624	Borrelia_duttonii_Ly_00636	Borrelia_recurrentis_A1_00650	Borrelia_crocidurae_str_Achema_00659	Borrelia_miyamotoi_LB_2001_00630	Borrelia_bavariensis_Pbi_00630	Borrelia_garinii_00222	Borrelia_afzelii_HLJ01_00676	Borrelia_bissetti_DN127_00624	Borrelia_burgdorferi_B31_00632	Borrelia_valaisiana_Tom4006_00624	Borrelia_chilensis_00623
apeB	putative M18 family aminopeptidase 2	NewBorrelia_00225	Borrelia_turcica_IST7_00653	Candidatus_Borrelia_tachyglossi_00656	Borrelia_parkeri_HR1_00636	Borrelia_turicatae_91E135_00633	Borrelia_coriaceae_Co53_00670	Borrelia_hermsii_HS1_00634	Borrelia_anserina_Es_00626	Borrelia_duttonii_Ly_00638	Borrelia_recurrentis_A1_00652	Borrelia_crocidurae_str_Achema_00661	Borrelia_miyamotoi_LB_2001_00633	Borrelia_bavariensis_Pbi_00632	Borrelia_garinii_00220	Borrelia_afzelii_HLJ01_00678	Borrelia_bissetti_DN127_00626	Borrelia_burgdorferi_B31_00634	Borrelia_valaisiana_Tom4006_00626	Borrelia_chilensis_00625
zwf	Glucose-6-phosphate 1-dehydrogenase	NewBorrelia_00218	Borrelia_turcica_IST7_00662	Candidatus_Borrelia_tachyglossi_00665	Borrelia_parkeri_HR1_00645	Borrelia_turicatae_91E135_00642	Borrelia_coriaceae_Co53_00683	Borrelia_hermsii_HS1_00643	Borrelia_anserina_Es_00635	Borrelia_duttonii_Ly_00647	Borrelia_recurrentis_A1_00661	Borrelia_crocidurae_str_Achema_00672	Borrelia_miyamotoi_LB_2001_00642	Borrelia_bavariensis_Pbi_00642	Borrelia_garinii_00210	Borrelia_afzelii_HLJ01_00689	Borrelia_bissetti_DN127_00636	Borrelia_burgdorferi_B31_00645	Borrelia_valaisiana_Tom4006_00636	Borrelia_chilensis_00635
ydcV	Inner membrane ABC transporter permease protein YdcV	NewBorrelia_00214	Borrelia_turcica_IST7_00666	Candidatus_Borrelia_tachyglossi_00669	Borrelia_parkeri_HR1_00648	Borrelia_turicatae_91E135_00645	Borrelia_coriaceae_Co53_00687	Borrelia_hermsii_HS1_00647	Borrelia_anserina_Es_00638	Borrelia_duttonii_Ly_00650	Borrelia_recurrentis_A1_00664	Borrelia_crocidurae_str_Achema_00675	Borrelia_miyamotoi_LB_2001_00646	Borrelia_bavariensis_Pbi_00646	Borrelia_garinii_00206	Borrelia_afzelii_HLJ01_00693	Borrelia_bissetti_DN127_00640	Borrelia_burgdorferi_B31_00649	Borrelia_valaisiana_Tom4006_00640	Borrelia_chilensis_00639
group_2263	hypothetical protein	NewBorrelia_00206	Borrelia_turcica_IST7_00674	Candidatus_Borrelia_tachyglossi_00677	Borrelia_parkeri_HR1_00656	Borrelia_turicatae_91E135_00653	Borrelia_coriaceae_Co53_00696	Borrelia_hermsii_HS1_00655	Borrelia_anserina_Es_00646	Borrelia_duttonii_Ly_00658	Borrelia_recurrentis_A1_00672	Borrelia_crocidurae_str_Achema_00683	Borrelia_miyamotoi_LB_2001_00654	Borrelia_bavariensis_Pbi_00654	Borrelia_garinii_00198	Borrelia_afzelii_HLJ01_00701	Borrelia_bissetti_DN127_00648	Borrelia_burgdorferi_B31_00657	Borrelia_valaisiana_Tom4006_00648	Borrelia_chilensis_00647
group_2265	hypothetical protein	NewBorrelia_00203	Borrelia_turcica_IST7_00677	Candidatus_Borrelia_tachyglossi_00680	Borrelia_parkeri_HR1_00659	Borrelia_turicatae_91E135_00656	Borrelia_coriaceae_Co53_00700	Borrelia_hermsii_HS1_00658	Borrelia_anserina_Es_00649	Borrelia_duttonii_Ly_00661	Borrelia_recurrentis_A1_00675	Borrelia_crocidurae_str_Achema_00686	Borrelia_miyamotoi_LB_2001_00657	Borrelia_bavariensis_Pbi_00657	Borrelia_garinii_00195	Borrelia_afzelii_HLJ01_00704	Borrelia_bissetti_DN127_00651	Borrelia_burgdorferi_B31_00660	Borrelia_valaisiana_Tom4006_00651	Borrelia_chilensis_00650
lysS	Lysine--tRNA ligase	NewBorrelia_00197	Borrelia_turcica_IST7_00685	Candidatus_Borrelia_tachyglossi_00688	Borrelia_parkeri_HR1_00667	Borrelia_turicatae_91E135_00664	Borrelia_coriaceae_Co53_00710	Borrelia_hermsii_HS1_00666	Borrelia_anserina_Es_00657	Borrelia_duttonii_Ly_00669	Borrelia_recurrentis_A1_00683	Borrelia_crocidurae_str_Achema_00695	Borrelia_miyamotoi_LB_2001_00667	Borrelia_bavariensis_Pbi_00665	Borrelia_garinii_00187	Borrelia_afzelii_HLJ01_00713	Borrelia_bissetti_DN127_00659	Borrelia_burgdorferi_B31_00668	Borrelia_valaisiana_Tom4006_00659	Borrelia_chilensis_00658
group_2271	hypothetical protein	NewBorrelia_00187	Borrelia_turcica_IST7_00695	Candidatus_Borrelia_tachyglossi_00698	Borrelia_parkeri_HR1_00677	Borrelia_turicatae_91E135_00674	Borrelia_coriaceae_Co53_00720	Borrelia_hermsii_HS1_00676	Borrelia_anserina_Es_00667	Borrelia_duttonii_Ly_00679	Borrelia_recurrentis_A1_00693	Borrelia_crocidurae_str_Achema_00705	Borrelia_miyamotoi_LB_2001_00677	Borrelia_bavariensis_Pbi_00675	Borrelia_garinii_00177	Borrelia_afzelii_HLJ01_00723	Borrelia_bissetti_DN127_00669	Borrelia_burgdorferi_B31_00678	Borrelia_valaisiana_Tom4006_00669	Borrelia_chilensis_00668
group_2272	hypothetical protein	NewBorrelia_00186	Borrelia_turcica_IST7_00696	Candidatus_Borrelia_tachyglossi_00699	Borrelia_parkeri_HR1_00678	Borrelia_turicatae_91E135_00675	Borrelia_coriaceae_Co53_00721	Borrelia_hermsii_HS1_00677	Borrelia_anserina_Es_00668	Borrelia_duttonii_Ly_00680	Borrelia_recurrentis_A1_00694	Borrelia_crocidurae_str_Achema_00706	Borrelia_miyamotoi_LB_2001_00678	Borrelia_bavariensis_Pbi_00676	Borrelia_garinii_00176	Borrelia_afzelii_HLJ01_00724	Borrelia_bissetti_DN127_00670	Borrelia_burgdorferi_B31_00679	Borrelia_valaisiana_Tom4006_00670	Borrelia_chilensis_00669
mupP	N-acetylmuramic acid 6-phosphate phosphatase	NewBorrelia_00180	Borrelia_turcica_IST7_00702	Candidatus_Borrelia_tachyglossi_00705	Borrelia_parkeri_HR1_00684	Borrelia_turicatae_91E135_00681	Borrelia_coriaceae_Co53_00727	Borrelia_hermsii_HS1_00683	Borrelia_anserina_Es_00674	Borrelia_duttonii_Ly_00686	Borrelia_recurrentis_A1_00700	Borrelia_crocidurae_str_Achema_00712	Borrelia_miyamotoi_LB_2001_00684	Borrelia_bavariensis_Pbi_00682	Borrelia_garinii_00170	Borrelia_afzelii_HLJ01_00730	Borrelia_bissetti_DN127_00676	Borrelia_burgdorferi_B31_00685	Borrelia_valaisiana_Tom4006_00676	Borrelia_chilensis_00675
group_2274	hypothetical protein	NewBorrelia_00170	Borrelia_turcica_IST7_00712	Candidatus_Borrelia_tachyglossi_00715	Borrelia_parkeri_HR1_00694	Borrelia_turicatae_91E135_00691	Borrelia_coriaceae_Co53_00737	Borrelia_hermsii_HS1_00693	Borrelia_anserina_Es_00684	Borrelia_duttonii_Ly_00696	Borrelia_recurrentis_A1_00710	Borrelia_crocidurae_str_Achema_00722	Borrelia_miyamotoi_LB_2001_00694	Borrelia_bavariensis_Pbi_00692	Borrelia_garinii_00160	Borrelia_afzelii_HLJ01_00741	Borrelia_bissetti_DN127_00686	Borrelia_burgdorferi_B31_00695	Borrelia_valaisiana_Tom4006_00686	Borrelia_chilensis_00685
group_2275	putative protein	NewBorrelia_00165	Borrelia_turcica_IST7_00717	Candidatus_Borrelia_tachyglossi_00720	Borrelia_parkeri_HR1_00698	Borrelia_turicatae_91E135_00695	Borrelia_coriaceae_Co53_00741	Borrelia_hermsii_HS1_00697	Borrelia_anserina_Es_00688	Borrelia_duttonii_Ly_00700	Borrelia_recurrentis_A1_00714	Borrelia_crocidurae_str_Achema_00726	Borrelia_miyamotoi_LB_2001_00698	Borrelia_bavariensis_Pbi_00696	Borrelia_garinii_00156	Borrelia_afzelii_HLJ01_00745	Borrelia_bissetti_DN127_00690	Borrelia_burgdorferi_B31_00699	Borrelia_valaisiana_Tom4006_00690	Borrelia_chilensis_00689
rimM	Ribosome maturation factor RimM	NewBorrelia_00158	Borrelia_turcica_IST7_00725	Candidatus_Borrelia_tachyglossi_00728	Borrelia_parkeri_HR1_00705	Borrelia_turicatae_91E135_00702	Borrelia_coriaceae_Co53_00748	Borrelia_hermsii_HS1_00704	Borrelia_anserina_Es_00695	Borrelia_duttonii_Ly_00707	Borrelia_recurrentis_A1_00721	Borrelia_crocidurae_str_Achema_00733	Borrelia_miyamotoi_LB_2001_00705	Borrelia_bavariensis_Pbi_00703	Borrelia_garinii_00149	Borrelia_afzelii_HLJ01_00752	Borrelia_bissetti_DN127_00697	Borrelia_burgdorferi_B31_00706	Borrelia_valaisiana_Tom4006_00697	Borrelia_chilensis_00696
coaD	Phosphopantetheine adenylyltransferase	NewBorrelia_00154	Borrelia_turcica_IST7_00729	Candidatus_Borrelia_tachyglossi_00735	Borrelia_parkeri_HR1_00712	Borrelia_turicatae_91E135_00710	Borrelia_coriaceae_Co53_00754	Borrelia_hermsii_HS1_00710	Borrelia_anserina_Es_00699	Borrelia_duttonii_Ly_00712	Borrelia_recurrentis_A1_00725	Borrelia_crocidurae_str_Achema_00739	Borrelia_miyamotoi_LB_2001_00711	Borrelia_bavariensis_Pbi_00707	Borrelia_garinii_00145	Borrelia_afzelii_HLJ01_00756	Borrelia_bissetti_DN127_00701	Borrelia_burgdorferi_B31_00710	Borrelia_valaisiana_Tom4006_00701	Borrelia_chilensis_00700
group_2278	hypothetical protein	NewBorrelia_00148	Borrelia_turcica_IST7_00735	Candidatus_Borrelia_tachyglossi_00741	Borrelia_parkeri_HR1_00718	Borrelia_turicatae_91E135_00716	Borrelia_coriaceae_Co53_00760	Borrelia_hermsii_HS1_00716	Borrelia_anserina_Es_00705	Borrelia_duttonii_Ly_00718	Borrelia_recurrentis_A1_00731	Borrelia_crocidurae_str_Achema_00745	Borrelia_miyamotoi_LB_2001_00717	Borrelia_bavariensis_Pbi_00713	Borrelia_garinii_00139	Borrelia_afzelii_HLJ01_00762	Borrelia_bissetti_DN127_00707	Borrelia_burgdorferi_B31_00716	Borrelia_valaisiana_Tom4006_00707	Borrelia_chilensis_00706
npr	NADH peroxidase	NewBorrelia_00127	Borrelia_turcica_IST7_00756	Candidatus_Borrelia_tachyglossi_00762	Borrelia_parkeri_HR1_00739	Borrelia_turicatae_91E135_00737	Borrelia_coriaceae_Co53_00784	Borrelia_hermsii_HS1_00737	Borrelia_anserina_Es_00726	Borrelia_duttonii_Ly_00739	Borrelia_recurrentis_A1_00752	Borrelia_crocidurae_str_Achema_00769	Borrelia_miyamotoi_LB_2001_00738	Borrelia_bavariensis_Pbi_00734	Borrelia_garinii_00118	Borrelia_afzelii_HLJ01_00785	Borrelia_bissetti_DN127_00729	Borrelia_burgdorferi_B31_00737	Borrelia_valaisiana_Tom4006_00728	Borrelia_chilensis_00727
tcyP	L-cystine uptake protein TcyP	NewBorrelia_00126	Borrelia_turcica_IST7_00757	Candidatus_Borrelia_tachyglossi_00763	Borrelia_parkeri_HR1_00740	Borrelia_turicatae_91E135_00738	Borrelia_coriaceae_Co53_00785	Borrelia_hermsii_HS1_00738	Borrelia_anserina_Es_00727	Borrelia_duttonii_Ly_00740	Borrelia_recurrentis_A1_00753	Borrelia_crocidurae_str_Achema_00770	Borrelia_miyamotoi_LB_2001_00739	Borrelia_bavariensis_Pbi_00735	Borrelia_garinii_00117	Borrelia_afzelii_HLJ01_00786	Borrelia_bissetti_DN127_00730	Borrelia_burgdorferi_B31_00738	Borrelia_valaisiana_Tom4006_00729	Borrelia_chilensis_00728
mtgA	Monofunctional biosynthetic peptidoglycan transglycosylase	NewBorrelia_00123	Borrelia_turcica_IST7_00760	Candidatus_Borrelia_tachyglossi_00766	Borrelia_parkeri_HR1_00743	Borrelia_turicatae_91E135_00741	Borrelia_coriaceae_Co53_00788	Borrelia_hermsii_HS1_00741	Borrelia_anserina_Es_00730	Borrelia_duttonii_Ly_00743	Borrelia_recurrentis_A1_00756	Borrelia_crocidurae_str_Achema_00772	Borrelia_miyamotoi_LB_2001_00742	Borrelia_bavariensis_Pbi_00738	Borrelia_garinii_00114	Borrelia_afzelii_HLJ01_00789	Borrelia_bissetti_DN127_00733	Borrelia_burgdorferi_B31_00741	Borrelia_valaisiana_Tom4006_00732	Borrelia_chilensis_00731
group_2288	hypothetical protein	NewBorrelia_00106	Borrelia_turcica_IST7_00778	Candidatus_Borrelia_tachyglossi_00784	Borrelia_parkeri_HR1_00761	Borrelia_turicatae_91E135_00759	Borrelia_coriaceae_Co53_00804	Borrelia_hermsii_HS1_00759	Borrelia_anserina_Es_00748	Borrelia_duttonii_Ly_00760	Borrelia_recurrentis_A1_00774	Borrelia_crocidurae_str_Achema_00791	Borrelia_miyamotoi_LB_2001_00759	Borrelia_bavariensis_Pbi_00754	Borrelia_garinii_00098	Borrelia_afzelii_HLJ01_00806	Borrelia_bissetti_DN127_00749	Borrelia_burgdorferi_B31_00757	Borrelia_valaisiana_Tom4006_00748	Borrelia_chilensis_00748
rnz	Ribonuclease Z	NewBorrelia_00098	Borrelia_turcica_IST7_00786	Candidatus_Borrelia_tachyglossi_00792	Borrelia_parkeri_HR1_00769	Borrelia_turicatae_91E135_00767	Borrelia_coriaceae_Co53_00812	Borrelia_hermsii_HS1_00767	Borrelia_anserina_Es_00756	Borrelia_duttonii_Ly_00768	Borrelia_recurrentis_A1_00782	Borrelia_crocidurae_str_Achema_00799	Borrelia_miyamotoi_LB_2001_00767	Borrelia_bavariensis_Pbi_00761	Borrelia_garinii_00091	Borrelia_afzelii_HLJ01_00813	Borrelia_bissetti_DN127_00756	Borrelia_burgdorferi_B31_00764	Borrelia_valaisiana_Tom4006_00755	Borrelia_chilensis_00755
clpP_2	ATP-dependent Clp protease proteolytic subunit	NewBorrelia_00095	Borrelia_turcica_IST7_00789	Candidatus_Borrelia_tachyglossi_00795	Borrelia_parkeri_HR1_00772	Borrelia_turicatae_91E135_00769	Borrelia_coriaceae_Co53_00815	Borrelia_hermsii_HS1_00769	Borrelia_anserina_Es_00758	Borrelia_duttonii_Ly_00770	Borrelia_recurrentis_A1_00784	Borrelia_crocidurae_str_Achema_00801	Borrelia_miyamotoi_LB_2001_00769	Borrelia_bavariensis_Pbi_00763	Borrelia_garinii_00089	Borrelia_afzelii_HLJ01_00815	Borrelia_bissetti_DN127_00758	Borrelia_burgdorferi_B31_00766	Borrelia_valaisiana_Tom4006_00757	Borrelia_chilensis_00757
pdxY	Pyridoxamine kinase	NewBorrelia_00084	Borrelia_turcica_IST7_00800	Candidatus_Borrelia_tachyglossi_00806	Borrelia_parkeri_HR1_00782	Borrelia_turicatae_91E135_00779	Borrelia_coriaceae_Co53_00826	Borrelia_hermsii_HS1_00779	Borrelia_anserina_Es_00768	Borrelia_duttonii_Ly_00781	Borrelia_recurrentis_A1_00795	Borrelia_crocidurae_str_Achema_00812	Borrelia_miyamotoi_LB_2001_00780	Borrelia_bavariensis_Pbi_00775	Borrelia_garinii_00078	Borrelia_afzelii_HLJ01_00826	Borrelia_bissetti_DN127_00769	Borrelia_burgdorferi_B31_00777	Borrelia_valaisiana_Tom4006_00768	Borrelia_chilensis_00768
tsaD	tRNA N6-adenosine threonylcarbamoyltransferase	NewBorrelia_00083	Borrelia_turcica_IST7_00801	Candidatus_Borrelia_tachyglossi_00807	Borrelia_parkeri_HR1_00783	Borrelia_turicatae_91E135_00780	Borrelia_coriaceae_Co53_00827	Borrelia_hermsii_HS1_00780	Borrelia_anserina_Es_00769	Borrelia_duttonii_Ly_00782	Borrelia_recurrentis_A1_00796	Borrelia_crocidurae_str_Achema_00813	Borrelia_miyamotoi_LB_2001_00781	Borrelia_bavariensis_Pbi_00776	Borrelia_garinii_00077	Borrelia_afzelii_HLJ01_00827	Borrelia_bissetti_DN127_00770	Borrelia_burgdorferi_B31_00778	Borrelia_valaisiana_Tom4006_00769	Borrelia_chilensis_00769
group_2293	hypothetical protein	NewBorrelia_00080	Borrelia_turcica_IST7_00804	Candidatus_Borrelia_tachyglossi_00810	Borrelia_parkeri_HR1_00786	Borrelia_turicatae_91E135_00783	Borrelia_coriaceae_Co53_00830	Borrelia_hermsii_HS1_00783	Borrelia_anserina_Es_00772	Borrelia_duttonii_Ly_00785	Borrelia_recurrentis_A1_00799	Borrelia_crocidurae_str_Achema_00816	Borrelia_miyamotoi_LB_2001_00784	Borrelia_bavariensis_Pbi_00779	Borrelia_garinii_00074	Borrelia_afzelii_HLJ01_00831	Borrelia_bissetti_DN127_00773	Borrelia_burgdorferi_B31_00781	Borrelia_valaisiana_Tom4006_00772	Borrelia_chilensis_00772
group_2294	hypothetical protein	NewBorrelia_00067	Borrelia_turcica_IST7_00816	Candidatus_Borrelia_tachyglossi_00822	Borrelia_parkeri_HR1_00798	Borrelia_turicatae_91E135_00795	Borrelia_coriaceae_Co53_00842	Borrelia_hermsii_HS1_00795	Borrelia_anserina_Es_00784	Borrelia_duttonii_Ly_00797	Borrelia_recurrentis_A1_00811	Borrelia_crocidurae_str_Achema_00828	Borrelia_miyamotoi_LB_2001_00796	Borrelia_bavariensis_Pbi_00791	Borrelia_garinii_00062	Borrelia_afzelii_HLJ01_00843	Borrelia_bissetti_DN127_00785	Borrelia_burgdorferi_B31_00793	Borrelia_valaisiana_Tom4006_00784	Borrelia_chilensis_00784
rbfA	Ribosome-binding factor A	NewBorrelia_00045	Borrelia_turcica_IST7_00838	Candidatus_Borrelia_tachyglossi_00845	Borrelia_parkeri_HR1_00820	Borrelia_turicatae_91E135_00817	Borrelia_coriaceae_Co53_00866	Borrelia_hermsii_HS1_00817	Borrelia_anserina_Es_00806	Borrelia_duttonii_Ly_00819	Borrelia_recurrentis_A1_00833	Borrelia_crocidurae_str_Achema_00850	Borrelia_miyamotoi_LB_2001_00818	Borrelia_bavariensis_Pbi_00812	Borrelia_garinii_00042	Borrelia_afzelii_HLJ01_00865	Borrelia_bissetti_DN127_00804	Borrelia_burgdorferi_B31_00813	Borrelia_valaisiana_Tom4006_00805	Borrelia_chilensis_00804
group_2298	hypothetical protein	NewBorrelia_00040	Borrelia_turcica_IST7_00843	Candidatus_Borrelia_tachyglossi_00850	Borrelia_parkeri_HR1_00825	Borrelia_turicatae_91E135_00822	Borrelia_coriaceae_Co53_00871	Borrelia_hermsii_HS1_00822	Borrelia_anserina_Es_00811	Borrelia_duttonii_Ly_00824	Borrelia_recurrentis_A1_00838	Borrelia_crocidurae_str_Achema_00855	Borrelia_miyamotoi_LB_2001_00823	Borrelia_bavariensis_Pbi_00817	Borrelia_garinii_00037	Borrelia_afzelii_HLJ01_00870	Borrelia_bissetti_DN127_00809	Borrelia_burgdorferi_B31_00818	Borrelia_valaisiana_Tom4006_00810	Borrelia_chilensis_00809
group_2301	hypothetical protein	NewBorrelia_00030	Borrelia_turcica_IST7_00853	Candidatus_Borrelia_tachyglossi_00859	Borrelia_parkeri_HR1_00835	Borrelia_turicatae_91E135_00832	Borrelia_coriaceae_Co53_00883	Borrelia_hermsii_HS1_00832	Borrelia_anserina_Es_00821	Borrelia_duttonii_Ly_00839	Borrelia_recurrentis_A1_00848	Borrelia_crocidurae_str_Achema_00868	Borrelia_miyamotoi_LB_2001_00833	Borrelia_bavariensis_Pbi_00827	Borrelia_garinii_00027	Borrelia_afzelii_HLJ01_00882	Borrelia_bissetti_DN127_00819	Borrelia_burgdorferi_B31_00828	Borrelia_valaisiana_Tom4006_00820	Borrelia_chilensis_00819
group_2303	hypothetical protein	NewBorrelia_00028	Borrelia_turcica_IST7_00855	Candidatus_Borrelia_tachyglossi_00861	Borrelia_parkeri_HR1_00837	Borrelia_turicatae_91E135_00834	Borrelia_coriaceae_Co53_00885	Borrelia_hermsii_HS1_00834	Borrelia_anserina_Es_00823	Borrelia_duttonii_Ly_00841	Borrelia_recurrentis_A1_00850	Borrelia_crocidurae_str_Achema_00870	Borrelia_miyamotoi_LB_2001_00835	Borrelia_bavariensis_Pbi_00829	Borrelia_garinii_00025	Borrelia_afzelii_HLJ01_00884	Borrelia_bissetti_DN127_00821	Borrelia_burgdorferi_B31_00830	Borrelia_valaisiana_Tom4006_00822	Borrelia_chilensis_00821
group_2304	hypothetical protein	NewBorrelia_00024	Borrelia_turcica_IST7_00859	Candidatus_Borrelia_tachyglossi_00865	Borrelia_parkeri_HR1_00841	Borrelia_turicatae_91E135_00838	Borrelia_coriaceae_Co53_00889	Borrelia_hermsii_HS1_00839	Borrelia_anserina_Es_00827	Borrelia_duttonii_Ly_00845	Borrelia_recurrentis_A1_00854	Borrelia_crocidurae_str_Achema_00874	Borrelia_miyamotoi_LB_2001_00839	Borrelia_bavariensis_Pbi_00833	Borrelia_garinii_00021	Borrelia_afzelii_HLJ01_00888	Borrelia_bissetti_DN127_00825	Borrelia_burgdorferi_B31_00834	Borrelia_valaisiana_Tom4006_00826	Borrelia_chilensis_00825
dbpA	ATP-dependent RNA helicase DbpA	NewBorrelia_00022	Borrelia_turcica_IST7_00862	Candidatus_Borrelia_tachyglossi_00868	Borrelia_parkeri_HR1_00844	Borrelia_turicatae_91E135_00841	Borrelia_coriaceae_Co53_00892	Borrelia_hermsii_HS1_00842	Borrelia_anserina_Es_00830	Borrelia_duttonii_Ly_00848	Borrelia_recurrentis_A1_00857	Borrelia_crocidurae_str_Achema_00877	Borrelia_miyamotoi_LB_2001_00842	Borrelia_bavariensis_Pbi_00835	Borrelia_garinii_00019	Borrelia_afzelii_HLJ01_00890	Borrelia_bissetti_DN127_00827	Borrelia_burgdorferi_B31_00836	Borrelia_valaisiana_Tom4006_00828	Borrelia_chilensis_00827
topA	DNA topoisomerase 1	NewBorrelia_00021	Borrelia_turcica_IST7_00863	Candidatus_Borrelia_tachyglossi_00869	Borrelia_parkeri_HR1_00845	Borrelia_turicatae_91E135_00842	Borrelia_coriaceae_Co53_00893	Borrelia_hermsii_HS1_00843	Borrelia_anserina_Es_00831	Borrelia_duttonii_Ly_00849	Borrelia_recurrentis_A1_00858	Borrelia_crocidurae_str_Achema_00878	Borrelia_miyamotoi_LB_2001_00843	Borrelia_bavariensis_Pbi_00836	Borrelia_garinii_00018	Borrelia_afzelii_HLJ01_00891	Borrelia_bissetti_DN127_00828	Borrelia_burgdorferi_B31_00837	Borrelia_valaisiana_Tom4006_00829	Borrelia_chilensis_00828
clpC	hypothetical protein	NewBorrelia_00015	Borrelia_turcica_IST7_00871	Candidatus_Borrelia_tachyglossi_00877	Borrelia_parkeri_HR1_00852	Borrelia_turicatae_91E135_00849	Borrelia_coriaceae_Co53_00900	Borrelia_hermsii_HS1_00850	Borrelia_anserina_Es_00838	Borrelia_duttonii_Ly_00856	Borrelia_recurrentis_A1_00867	Borrelia_crocidurae_str_Achema_00887	Borrelia_miyamotoi_LB_2001_00850	Borrelia_bavariensis_Pbi_00842	Borrelia_garinii_00011	Borrelia_afzelii_HLJ01_00897	Borrelia_bissetti_DN127_00834	Borrelia_burgdorferi_B31_00843	Borrelia_valaisiana_Tom4006_00835	Borrelia_chilensis_00834
pgcA	Phosphoglucomutase	NewBorrelia_00014	Borrelia_turcica_IST7_00872	Candidatus_Borrelia_tachyglossi_00878	Borrelia_parkeri_HR1_00853	Borrelia_turicatae_91E135_00850	Borrelia_coriaceae_Co53_00901	Borrelia_hermsii_HS1_00851	Borrelia_anserina_Es_00839	Borrelia_duttonii_Ly_00857	Borrelia_recurrentis_A1_00868	Borrelia_crocidurae_str_Achema_00888	Borrelia_miyamotoi_LB_2001_00851	Borrelia_bavariensis_Pbi_00843	Borrelia_garinii_00010	Borrelia_afzelii_HLJ01_00898	Borrelia_bissetti_DN127_00835	Borrelia_burgdorferi_B31_00844	Borrelia_valaisiana_Tom4006_00836	Borrelia_chilensis_00835
argF	Ornithine carbamoyltransferase	NewBorrelia_00006	Borrelia_turcica_IST7_00879	Candidatus_Borrelia_tachyglossi_00886	Borrelia_parkeri_HR1_00861	Borrelia_turicatae_91E135_00858	Borrelia_coriaceae_Co53_00908	Borrelia_hermsii_HS1_00858	Borrelia_anserina_Es_00847	Borrelia_duttonii_Ly_00864	Borrelia_recurrentis_A1_00875	Borrelia_crocidurae_str_Achema_00896	Borrelia_miyamotoi_LB_2001_00857	Borrelia_bavariensis_Pbi_00851	Borrelia_garinii_00002	Borrelia_afzelii_HLJ01_00907	Borrelia_bissetti_DN127_00843	Borrelia_burgdorferi_B31_00852	Borrelia_valaisiana_Tom4006_00844	Borrelia_chilensis_00843
yhhT	Putative transport protein YhhT	NewBorrelia_00839	Borrelia_turcica_IST7_00008	Candidatus_Borrelia_tachyglossi_00005	Borrelia_parkeri_HR1_00006	Borrelia_turicatae_91E135_00006	Borrelia_coriaceae_Co53_00003	Borrelia_hermsii_HS1_00006	Borrelia_anserina_Es_00005	Borrelia_duttonii_Ly_00019	Borrelia_recurrentis_A1_00022	Borrelia_crocidurae_str_Achema_00011	Borrelia_miyamotoi_LB_2001_00005	Borrelia_bavariensis_Pbi_00006	Borrelia_garinii_00844	Borrelia_afzelii_HLJ01_00007	Borrelia_bissetti_DN127_00006	Borrelia_burgdorferi_B31_00006	Borrelia_valaisiana_Tom4006_00005	Borrelia_chilensis_00004
group_2349	hypothetical protein	NewBorrelia_00835	Borrelia_turcica_IST7_00013	Candidatus_Borrelia_tachyglossi_00010	Borrelia_parkeri_HR1_00011	Borrelia_turicatae_91E135_00011	Borrelia_coriaceae_Co53_00008	Borrelia_hermsii_HS1_00011	Borrelia_anserina_Es_00010	Borrelia_duttonii_Ly_00024	Borrelia_recurrentis_A1_00027	Borrelia_crocidurae_str_Achema_00016	Borrelia_miyamotoi_LB_2001_00011	Borrelia_bavariensis_Pbi_00011	Borrelia_garinii_00839	Borrelia_afzelii_HLJ01_00012	Borrelia_bissetti_DN127_00011	Borrelia_burgdorferi_B31_00011	Borrelia_valaisiana_Tom4006_00010	Borrelia_chilensis_00009
ruvB	Holliday junction ATP-dependent DNA helicase RuvB	NewBorrelia_00824	Borrelia_turcica_IST7_00024	Candidatus_Borrelia_tachyglossi_00021	Borrelia_parkeri_HR1_00022	Borrelia_turicatae_91E135_00022	Borrelia_coriaceae_Co53_00019	Borrelia_hermsii_HS1_00022	Borrelia_anserina_Es_00021	Borrelia_duttonii_Ly_00035	Borrelia_recurrentis_A1_00038	Borrelia_crocidurae_str_Achema_00027	Borrelia_miyamotoi_LB_2001_00022	Borrelia_bavariensis_Pbi_00022	Borrelia_garinii_00828	Borrelia_afzelii_HLJ01_00024	Borrelia_bissetti_DN127_00022	Borrelia_burgdorferi_B31_00023	Borrelia_valaisiana_Tom4006_00021	Borrelia_chilensis_00020
group_2351	hypothetical protein	NewBorrelia_00819	Borrelia_turcica_IST7_00030	Candidatus_Borrelia_tachyglossi_00027	Borrelia_parkeri_HR1_00027	Borrelia_turicatae_91E135_00027	Borrelia_coriaceae_Co53_00023	Borrelia_hermsii_HS1_00027	Borrelia_anserina_Es_00027	Borrelia_duttonii_Ly_00039	Borrelia_recurrentis_A1_00042	Borrelia_crocidurae_str_Achema_00031	Borrelia_miyamotoi_LB_2001_00027	Borrelia_bavariensis_Pbi_00027	Borrelia_garinii_00823	Borrelia_afzelii_HLJ01_00029	Borrelia_bissetti_DN127_00027	Borrelia_burgdorferi_B31_00028	Borrelia_valaisiana_Tom4006_00026	Borrelia_chilensis_00025
group_2352	hypothetical protein	NewBorrelia_00807	Borrelia_turcica_IST7_00041	Candidatus_Borrelia_tachyglossi_00038	Borrelia_parkeri_HR1_00038	Borrelia_turicatae_91E135_00038	Borrelia_coriaceae_Co53_00036	Borrelia_hermsii_HS1_00038	Borrelia_anserina_Es_00038	Borrelia_duttonii_Ly_00050	Borrelia_recurrentis_A1_00053	Borrelia_crocidurae_str_Achema_00043	Borrelia_miyamotoi_LB_2001_00038	Borrelia_bavariensis_Pbi_00038	Borrelia_garinii_00812	Borrelia_afzelii_HLJ01_00040	Borrelia_bissetti_DN127_00038	Borrelia_burgdorferi_B31_00039	Borrelia_valaisiana_Tom4006_00037	Borrelia_chilensis_00036
lapB_1	hypothetical protein	NewBorrelia_00789	Borrelia_turcica_IST7_00060	Candidatus_Borrelia_tachyglossi_00058	Borrelia_parkeri_HR1_00057	Borrelia_turicatae_91E135_00057	Borrelia_coriaceae_Co53_00055	Borrelia_hermsii_HS1_00057	Borrelia_anserina_Es_00057	Borrelia_duttonii_Ly_00069	Borrelia_recurrentis_A1_00072	Borrelia_crocidurae_str_Achema_00062	Borrelia_miyamotoi_LB_2001_00057	Borrelia_bavariensis_Pbi_00057	Borrelia_garinii_00793	Borrelia_afzelii_HLJ01_00058	Borrelia_bissetti_DN127_00057	Borrelia_burgdorferi_B31_00058	Borrelia_valaisiana_Tom4006_00056	Borrelia_chilensis_00055
prfB	Peptide chain release factor 2	NewBorrelia_00773	Borrelia_turcica_IST7_00077	Candidatus_Borrelia_tachyglossi_00075	Borrelia_parkeri_HR1_00073	Borrelia_turicatae_91E135_00073	Borrelia_coriaceae_Co53_00073	Borrelia_hermsii_HS1_00073	Borrelia_anserina_Es_00073	Borrelia_duttonii_Ly_00085	Borrelia_recurrentis_A1_00088	Borrelia_crocidurae_str_Achema_00079	Borrelia_miyamotoi_LB_2001_00073	Borrelia_bavariensis_Pbi_00073	Borrelia_garinii_00777	Borrelia_afzelii_HLJ01_00075	Borrelia_bissetti_DN127_00073	Borrelia_burgdorferi_B31_00074	Borrelia_valaisiana_Tom4006_00072	Borrelia_chilensis_00071
lepA_1	Elongation factor 4	NewBorrelia_00761	Borrelia_turcica_IST7_00093	Candidatus_Borrelia_tachyglossi_00089	Borrelia_parkeri_HR1_00086	Borrelia_turicatae_91E135_00086	Borrelia_coriaceae_Co53_00087	Borrelia_hermsii_HS1_00086	Borrelia_anserina_Es_00086	Borrelia_duttonii_Ly_00098	Borrelia_recurrentis_A1_00101	Borrelia_crocidurae_str_Achema_00094	Borrelia_miyamotoi_LB_2001_00086	Borrelia_bavariensis_Pbi_00088	Borrelia_garinii_00764	Borrelia_afzelii_HLJ01_00089	Borrelia_bissetti_DN127_00086	Borrelia_burgdorferi_B31_00088	Borrelia_valaisiana_Tom4006_00085	Borrelia_chilensis_00084
ntpA	V-type sodium ATPase catalytic subunit A	NewBorrelia_00755	Borrelia_turcica_IST7_00099	Candidatus_Borrelia_tachyglossi_00095	Borrelia_parkeri_HR1_00093	Borrelia_turicatae_91E135_00092	Borrelia_coriaceae_Co53_00093	Borrelia_hermsii_HS1_00092	Borrelia_anserina_Es_00092	Borrelia_duttonii_Ly_00104	Borrelia_recurrentis_A1_00107	Borrelia_crocidurae_str_Achema_00100	Borrelia_miyamotoi_LB_2001_00092	Borrelia_bavariensis_Pbi_00094	Borrelia_garinii_00758	Borrelia_afzelii_HLJ01_00095	Borrelia_bissetti_DN127_00092	Borrelia_burgdorferi_B31_00094	Borrelia_valaisiana_Tom4006_00091	Borrelia_chilensis_00090
frr	Ribosome-recycling factor	NewBorrelia_00729	Borrelia_turcica_IST7_00126	Candidatus_Borrelia_tachyglossi_00123	Borrelia_parkeri_HR1_00120	Borrelia_turicatae_91E135_00120	Borrelia_coriaceae_Co53_00120	Borrelia_hermsii_HS1_00119	Borrelia_anserina_Es_00119	Borrelia_duttonii_Ly_00132	Borrelia_recurrentis_A1_00136	Borrelia_crocidurae_str_Achema_00128	Borrelia_miyamotoi_LB_2001_00119	Borrelia_bavariensis_Pbi_00121	Borrelia_garinii_00731	Borrelia_afzelii_HLJ01_00124	Borrelia_bissetti_DN127_00119	Borrelia_burgdorferi_B31_00121	Borrelia_valaisiana_Tom4006_00118	Borrelia_chilensis_00117
cmk_1	Cytidylate kinase	NewBorrelia_00722	Borrelia_turcica_IST7_00134	Candidatus_Borrelia_tachyglossi_00131	Borrelia_parkeri_HR1_00128	Borrelia_turicatae_91E135_00128	Borrelia_coriaceae_Co53_00128	Borrelia_hermsii_HS1_00127	Borrelia_anserina_Es_00127	Borrelia_duttonii_Ly_00140	Borrelia_recurrentis_A1_00144	Borrelia_crocidurae_str_Achema_00136	Borrelia_miyamotoi_LB_2001_00128	Borrelia_bavariensis_Pbi_00128	Borrelia_garinii_00724	Borrelia_afzelii_HLJ01_00131	Borrelia_bissetti_DN127_00126	Borrelia_burgdorferi_B31_00128	Borrelia_valaisiana_Tom4006_00125	Borrelia_chilensis_00124
greA	Transcription elongation factor GreA	NewBorrelia_00719	Borrelia_turcica_IST7_00137	Candidatus_Borrelia_tachyglossi_00135	Borrelia_parkeri_HR1_00132	Borrelia_turicatae_91E135_00132	Borrelia_coriaceae_Co53_00132	Borrelia_hermsii_HS1_00131	Borrelia_anserina_Es_00131	Borrelia_duttonii_Ly_00144	Borrelia_recurrentis_A1_00149	Borrelia_crocidurae_str_Achema_00140	Borrelia_miyamotoi_LB_2001_00132	Borrelia_bavariensis_Pbi_00132	Borrelia_garinii_00720	Borrelia_afzelii_HLJ01_00135	Borrelia_bissetti_DN127_00130	Borrelia_burgdorferi_B31_00132	Borrelia_valaisiana_Tom4006_00129	Borrelia_chilensis_00128
spoVD	Stage V sporulation protein D	NewBorrelia_00715	Borrelia_turcica_IST7_00141	Candidatus_Borrelia_tachyglossi_00139	Borrelia_parkeri_HR1_00136	Borrelia_turicatae_91E135_00136	Borrelia_coriaceae_Co53_00136	Borrelia_hermsii_HS1_00135	Borrelia_anserina_Es_00135	Borrelia_duttonii_Ly_00148	Borrelia_recurrentis_A1_00153	Borrelia_crocidurae_str_Achema_00144	Borrelia_miyamotoi_LB_2001_00136	Borrelia_bavariensis_Pbi_00136	Borrelia_garinii_00716	Borrelia_afzelii_HLJ01_00139	Borrelia_bissetti_DN127_00134	Borrelia_burgdorferi_B31_00136	Borrelia_valaisiana_Tom4006_00133	Borrelia_chilensis_00132
nagA	N-acetylglucosamine-6-phosphate deacetylase	NewBorrelia_00704	Borrelia_turcica_IST7_00152	Candidatus_Borrelia_tachyglossi_00150	Borrelia_parkeri_HR1_00148	Borrelia_turicatae_91E135_00148	Borrelia_coriaceae_Co53_00148	Borrelia_hermsii_HS1_00147	Borrelia_anserina_Es_00147	Borrelia_duttonii_Ly_00159	Borrelia_recurrentis_A1_00164	Borrelia_crocidurae_str_Achema_00156	Borrelia_miyamotoi_LB_2001_00155	Borrelia_bavariensis_Pbi_00147	Borrelia_garinii_00705	Borrelia_afzelii_HLJ01_00152	Borrelia_bissetti_DN127_00146	Borrelia_burgdorferi_B31_00148	Borrelia_valaisiana_Tom4006_00144	Borrelia_chilensis_00144
secA	Protein translocase subunit SecA	NewBorrelia_00701	Borrelia_turcica_IST7_00155	Candidatus_Borrelia_tachyglossi_00153	Borrelia_parkeri_HR1_00151	Borrelia_turicatae_91E135_00151	Borrelia_coriaceae_Co53_00151	Borrelia_hermsii_HS1_00150	Borrelia_anserina_Es_00150	Borrelia_duttonii_Ly_00162	Borrelia_recurrentis_A1_00167	Borrelia_crocidurae_str_Achema_00159	Borrelia_miyamotoi_LB_2001_00158	Borrelia_bavariensis_Pbi_00150	Borrelia_garinii_00702	Borrelia_afzelii_HLJ01_00155	Borrelia_bissetti_DN127_00149	Borrelia_burgdorferi_B31_00151	Borrelia_valaisiana_Tom4006_00147	Borrelia_chilensis_00147
dksA	RNA polymerase-binding transcription factor DksA	NewBorrelia_00688	Borrelia_turcica_IST7_00169	Candidatus_Borrelia_tachyglossi_00167	Borrelia_parkeri_HR1_00163	Borrelia_turicatae_91E135_00163	Borrelia_coriaceae_Co53_00164	Borrelia_hermsii_HS1_00162	Borrelia_anserina_Es_00161	Borrelia_duttonii_Ly_00174	Borrelia_recurrentis_A1_00180	Borrelia_crocidurae_str_Achema_00171	Borrelia_miyamotoi_LB_2001_00172	Borrelia_bavariensis_Pbi_00164	Borrelia_garinii_00688	Borrelia_afzelii_HLJ01_00169	Borrelia_bissetti_DN127_00163	Borrelia_burgdorferi_B31_00165	Borrelia_valaisiana_Tom4006_00161	Borrelia_chilensis_00161
group_2366	hypothetical protein	NewBorrelia_00684	Borrelia_turcica_IST7_00173	Candidatus_Borrelia_tachyglossi_00171	Borrelia_parkeri_HR1_00167	Borrelia_turicatae_91E135_00167	Borrelia_coriaceae_Co53_00168	Borrelia_hermsii_HS1_00166	Borrelia_anserina_Es_00165	Borrelia_duttonii_Ly_00178	Borrelia_recurrentis_A1_00184	Borrelia_crocidurae_str_Achema_00175	Borrelia_miyamotoi_LB_2001_00176	Borrelia_bavariensis_Pbi_00168	Borrelia_garinii_00684	Borrelia_afzelii_HLJ01_00174	Borrelia_bissetti_DN127_00167	Borrelia_burgdorferi_B31_00169	Borrelia_valaisiana_Tom4006_00165	Borrelia_chilensis_00165
group_2367	hypothetical protein	NewBorrelia_00683	Borrelia_turcica_IST7_00174	Candidatus_Borrelia_tachyglossi_00172	Borrelia_parkeri_HR1_00168	Borrelia_turicatae_91E135_00168	Borrelia_coriaceae_Co53_00169	Borrelia_hermsii_HS1_00167	Borrelia_anserina_Es_00166	Borrelia_duttonii_Ly_00179	Borrelia_recurrentis_A1_00185	Borrelia_crocidurae_str_Achema_00176	Borrelia_miyamotoi_LB_2001_00177	Borrelia_bavariensis_Pbi_00169	Borrelia_garinii_00683	Borrelia_afzelii_HLJ01_00175	Borrelia_bissetti_DN127_00168	Borrelia_burgdorferi_B31_00170	Borrelia_valaisiana_Tom4006_00166	Borrelia_chilensis_00166
flgK	hypothetical protein	NewBorrelia_00675	Borrelia_turcica_IST7_00182	Candidatus_Borrelia_tachyglossi_00180	Borrelia_parkeri_HR1_00176	Borrelia_turicatae_91E135_00176	Borrelia_coriaceae_Co53_00177	Borrelia_hermsii_HS1_00175	Borrelia_anserina_Es_00174	Borrelia_duttonii_Ly_00187	Borrelia_recurrentis_A1_00193	Borrelia_crocidurae_str_Achema_00185	Borrelia_miyamotoi_LB_2001_00185	Borrelia_bavariensis_Pbi_00177	Borrelia_garinii_00675	Borrelia_afzelii_HLJ01_00184	Borrelia_bissetti_DN127_00176	Borrelia_burgdorferi_B31_00178	Borrelia_valaisiana_Tom4006_00174	Borrelia_chilensis_00174
fliW	Flagellar assembly factor FliW	NewBorrelia_00673	Borrelia_turcica_IST7_00184	Candidatus_Borrelia_tachyglossi_00182	Borrelia_parkeri_HR1_00178	Borrelia_turicatae_91E135_00178	Borrelia_coriaceae_Co53_00179	Borrelia_hermsii_HS1_00177	Borrelia_anserina_Es_00176	Borrelia_duttonii_Ly_00189	Borrelia_recurrentis_A1_00195	Borrelia_crocidurae_str_Achema_00187	Borrelia_miyamotoi_LB_2001_00187	Borrelia_bavariensis_Pbi_00179	Borrelia_garinii_00673	Borrelia_afzelii_HLJ01_00186	Borrelia_bissetti_DN127_00178	Borrelia_burgdorferi_B31_00180	Borrelia_valaisiana_Tom4006_00176	Borrelia_chilensis_00176
csrA	Carbon storage regulator	NewBorrelia_00672	Borrelia_turcica_IST7_00185	Candidatus_Borrelia_tachyglossi_00183	Borrelia_parkeri_HR1_00179	Borrelia_turicatae_91E135_00179	Borrelia_coriaceae_Co53_00180	Borrelia_hermsii_HS1_00178	Borrelia_anserina_Es_00177	Borrelia_duttonii_Ly_00190	Borrelia_recurrentis_A1_00196	Borrelia_crocidurae_str_Achema_00188	Borrelia_miyamotoi_LB_2001_00188	Borrelia_bavariensis_Pbi_00180	Borrelia_garinii_00672	Borrelia_afzelii_HLJ01_00187	Borrelia_bissetti_DN127_00179	Borrelia_burgdorferi_B31_00181	Borrelia_valaisiana_Tom4006_00177	Borrelia_chilensis_00177
hflK	Modulator of FtsH protease HflK	NewBorrelia_00651	Borrelia_turcica_IST7_00205	Candidatus_Borrelia_tachyglossi_00204	Borrelia_parkeri_HR1_00198	Borrelia_turicatae_91E135_00198	Borrelia_coriaceae_Co53_00203	Borrelia_hermsii_HS1_00197	Borrelia_anserina_Es_00196	Borrelia_duttonii_Ly_00209	Borrelia_recurrentis_A1_00215	Borrelia_crocidurae_str_Achema_00208	Borrelia_miyamotoi_LB_2001_00207	Borrelia_bavariensis_Pbi_00199	Borrelia_garinii_00653	Borrelia_afzelii_HLJ01_00210	Borrelia_bissetti_DN127_00198	Borrelia_burgdorferi_B31_00200	Borrelia_valaisiana_Tom4006_00196	Borrelia_chilensis_00196
hflC	Modulator of FtsH protease HflC	NewBorrelia_00650	Borrelia_turcica_IST7_00206	Candidatus_Borrelia_tachyglossi_00205	Borrelia_parkeri_HR1_00199	Borrelia_turicatae_91E135_00199	Borrelia_coriaceae_Co53_00204	Borrelia_hermsii_HS1_00198	Borrelia_anserina_Es_00197	Borrelia_duttonii_Ly_00210	Borrelia_recurrentis_A1_00216	Borrelia_crocidurae_str_Achema_00209	Borrelia_miyamotoi_LB_2001_00208	Borrelia_bavariensis_Pbi_00200	Borrelia_garinii_00652	Borrelia_afzelii_HLJ01_00211	Borrelia_bissetti_DN127_00199	Borrelia_burgdorferi_B31_00201	Borrelia_valaisiana_Tom4006_00197	Borrelia_chilensis_00197
rsmD	hypothetical protein	NewBorrelia_00646	Borrelia_turcica_IST7_00211	Candidatus_Borrelia_tachyglossi_00211	Borrelia_parkeri_HR1_00202	Borrelia_turicatae_91E135_00202	Borrelia_coriaceae_Co53_00207	Borrelia_hermsii_HS1_00201	Borrelia_anserina_Es_00200	Borrelia_duttonii_Ly_00213	Borrelia_recurrentis_A1_00219	Borrelia_crocidurae_str_Achema_00212	Borrelia_miyamotoi_LB_2001_00211	Borrelia_bavariensis_Pbi_00204	Borrelia_garinii_00648	Borrelia_afzelii_HLJ01_00215	Borrelia_bissetti_DN127_00203	Borrelia_burgdorferi_B31_00205	Borrelia_valaisiana_Tom4006_00201	Borrelia_chilensis_00201
pstS	Phosphate-binding protein PstS	NewBorrelia_00636	Borrelia_turcica_IST7_00221	Candidatus_Borrelia_tachyglossi_00221	Borrelia_parkeri_HR1_00215	Borrelia_turicatae_91E135_00212	Borrelia_coriaceae_Co53_00220	Borrelia_hermsii_HS1_00211	Borrelia_anserina_Es_00211	Borrelia_duttonii_Ly_00223	Borrelia_recurrentis_A1_00229	Borrelia_crocidurae_str_Achema_00222	Borrelia_miyamotoi_LB_2001_00221	Borrelia_bavariensis_Pbi_00213	Borrelia_garinii_00638	Borrelia_afzelii_HLJ01_00226	Borrelia_bissetti_DN127_00213	Borrelia_burgdorferi_B31_00215	Borrelia_valaisiana_Tom4006_00211	Borrelia_chilensis_00211
group_2375	hypothetical protein	NewBorrelia_00634	Borrelia_turcica_IST7_00223	Candidatus_Borrelia_tachyglossi_00223	Borrelia_parkeri_HR1_00217	Borrelia_turicatae_91E135_00214	Borrelia_coriaceae_Co53_00222	Borrelia_hermsii_HS1_00213	Borrelia_anserina_Es_00213	Borrelia_duttonii_Ly_00225	Borrelia_recurrentis_A1_00231	Borrelia_crocidurae_str_Achema_00224	Borrelia_miyamotoi_LB_2001_00223	Borrelia_bavariensis_Pbi_00215	Borrelia_garinii_00636	Borrelia_afzelii_HLJ01_00228	Borrelia_bissetti_DN127_00215	Borrelia_burgdorferi_B31_00217	Borrelia_valaisiana_Tom4006_00213	Borrelia_chilensis_00213
rpmE2	50S ribosomal protein L31 type B	NewBorrelia_00623	Borrelia_turcica_IST7_00234	Candidatus_Borrelia_tachyglossi_00234	Borrelia_parkeri_HR1_00228	Borrelia_turicatae_91E135_00225	Borrelia_coriaceae_Co53_00234	Borrelia_hermsii_HS1_00224	Borrelia_anserina_Es_00224	Borrelia_duttonii_Ly_00236	Borrelia_recurrentis_A1_00242	Borrelia_crocidurae_str_Achema_00235	Borrelia_miyamotoi_LB_2001_00233	Borrelia_bavariensis_Pbi_00227	Borrelia_garinii_00624	Borrelia_afzelii_HLJ01_00243	Borrelia_bissetti_DN127_00226	Borrelia_burgdorferi_B31_00229	Borrelia_valaisiana_Tom4006_00225	Borrelia_chilensis_00224
group_2377	Inner membrane protein	NewBorrelia_00603	Borrelia_turcica_IST7_00257	Candidatus_Borrelia_tachyglossi_00257	Borrelia_parkeri_HR1_00251	Borrelia_turicatae_91E135_00248	Borrelia_coriaceae_Co53_00258	Borrelia_hermsii_HS1_00247	Borrelia_anserina_Es_00242	Borrelia_duttonii_Ly_00259	Borrelia_recurrentis_A1_00266	Borrelia_crocidurae_str_Achema_00259	Borrelia_miyamotoi_LB_2001_00256	Borrelia_bavariensis_Pbi_00248	Borrelia_garinii_00603	Borrelia_afzelii_HLJ01_00264	Borrelia_bissetti_DN127_00246	Borrelia_burgdorferi_B31_00249	Borrelia_valaisiana_Tom4006_00246	Borrelia_chilensis_00246
lon1_1	Lon protease 1	NewBorrelia_00599	Borrelia_turcica_IST7_00261	Candidatus_Borrelia_tachyglossi_00261	Borrelia_parkeri_HR1_00255	Borrelia_turicatae_91E135_00252	Borrelia_coriaceae_Co53_00263	Borrelia_hermsii_HS1_00251	Borrelia_anserina_Es_00246	Borrelia_duttonii_Ly_00263	Borrelia_recurrentis_A1_00270	Borrelia_crocidurae_str_Achema_00263	Borrelia_miyamotoi_LB_2001_00260	Borrelia_bavariensis_Pbi_00252	Borrelia_garinii_00599	Borrelia_afzelii_HLJ01_00269	Borrelia_bissetti_DN127_00250	Borrelia_burgdorferi_B31_00253	Borrelia_valaisiana_Tom4006_00250	Borrelia_chilensis_00250
group_2379	hypothetical protein	NewBorrelia_00587	Borrelia_turcica_IST7_00274	Candidatus_Borrelia_tachyglossi_00274	Borrelia_parkeri_HR1_00268	Borrelia_turicatae_91E135_00265	Borrelia_coriaceae_Co53_00276	Borrelia_hermsii_HS1_00264	Borrelia_anserina_Es_00259	Borrelia_duttonii_Ly_00276	Borrelia_recurrentis_A1_00289	Borrelia_crocidurae_str_Achema_00276	Borrelia_miyamotoi_LB_2001_00273	Borrelia_bavariensis_Pbi_00264	Borrelia_garinii_00587	Borrelia_afzelii_HLJ01_00281	Borrelia_bissetti_DN127_00262	Borrelia_burgdorferi_B31_00265	Borrelia_valaisiana_Tom4006_00262	Borrelia_chilensis_00262
group_2380	hypothetical protein	NewBorrelia_00578	Borrelia_turcica_IST7_00283	Candidatus_Borrelia_tachyglossi_00283	Borrelia_parkeri_HR1_00277	Borrelia_turicatae_91E135_00274	Borrelia_coriaceae_Co53_00285	Borrelia_hermsii_HS1_00273	Borrelia_anserina_Es_00268	Borrelia_duttonii_Ly_00285	Borrelia_recurrentis_A1_00298	Borrelia_crocidurae_str_Achema_00286	Borrelia_miyamotoi_LB_2001_00282	Borrelia_bavariensis_Pbi_00273	Borrelia_garinii_00578	Borrelia_afzelii_HLJ01_00292	Borrelia_bissetti_DN127_00271	Borrelia_burgdorferi_B31_00274	Borrelia_valaisiana_Tom4006_00271	Borrelia_chilensis_00271
fliP	Flagellar biosynthetic protein FliP	NewBorrelia_00577	Borrelia_turcica_IST7_00284	Candidatus_Borrelia_tachyglossi_00284	Borrelia_parkeri_HR1_00278	Borrelia_turicatae_91E135_00275	Borrelia_coriaceae_Co53_00286	Borrelia_hermsii_HS1_00274	Borrelia_anserina_Es_00269	Borrelia_duttonii_Ly_00286	Borrelia_recurrentis_A1_00299	Borrelia_crocidurae_str_Achema_00288	Borrelia_miyamotoi_LB_2001_00283	Borrelia_bavariensis_Pbi_00274	Borrelia_garinii_00577	Borrelia_afzelii_HLJ01_00293	Borrelia_bissetti_DN127_00272	Borrelia_burgdorferi_B31_00275	Borrelia_valaisiana_Tom4006_00272	Borrelia_chilensis_00272
motB	Motility protein B	NewBorrelia_00572	Borrelia_turcica_IST7_00289	Candidatus_Borrelia_tachyglossi_00289	Borrelia_parkeri_HR1_00283	Borrelia_turicatae_91E135_00280	Borrelia_coriaceae_Co53_00291	Borrelia_hermsii_HS1_00279	Borrelia_anserina_Es_00274	Borrelia_duttonii_Ly_00291	Borrelia_recurrentis_A1_00304	Borrelia_crocidurae_str_Achema_00293	Borrelia_miyamotoi_LB_2001_00288	Borrelia_bavariensis_Pbi_00279	Borrelia_garinii_00572	Borrelia_afzelii_HLJ01_00298	Borrelia_bissetti_DN127_00277	Borrelia_burgdorferi_B31_00280	Borrelia_valaisiana_Tom4006_00277	Borrelia_chilensis_00277
divIB	Cell division protein DivIB	NewBorrelia_00550	Borrelia_turcica_IST7_00310	Candidatus_Borrelia_tachyglossi_00310	Borrelia_parkeri_HR1_00304	Borrelia_turicatae_91E135_00301	Borrelia_coriaceae_Co53_00313	Borrelia_hermsii_HS1_00300	Borrelia_anserina_Es_00295	Borrelia_duttonii_Ly_00312	Borrelia_recurrentis_A1_00326	Borrelia_crocidurae_str_Achema_00315	Borrelia_miyamotoi_LB_2001_00309	Borrelia_bavariensis_Pbi_00300	Borrelia_garinii_00551	Borrelia_afzelii_HLJ01_00321	Borrelia_bissetti_DN127_00298	Borrelia_burgdorferi_B31_00301	Borrelia_valaisiana_Tom4006_00298	Borrelia_chilensis_00298
cheW_1	Chemotaxis protein CheW	NewBorrelia_00539	Borrelia_turcica_IST7_00321	Candidatus_Borrelia_tachyglossi_00321	Borrelia_parkeri_HR1_00315	Borrelia_turicatae_91E135_00312	Borrelia_coriaceae_Co53_00326	Borrelia_hermsii_HS1_00311	Borrelia_anserina_Es_00306	Borrelia_duttonii_Ly_00323	Borrelia_recurrentis_A1_00337	Borrelia_crocidurae_str_Achema_00330	Borrelia_miyamotoi_LB_2001_00320	Borrelia_bavariensis_Pbi_00310	Borrelia_garinii_00541	Borrelia_afzelii_HLJ01_00331	Borrelia_bissetti_DN127_00308	Borrelia_burgdorferi_B31_00311	Borrelia_valaisiana_Tom4006_00308	Borrelia_chilensis_00308
mglA	Galactose/methyl galactoside import ATP-binding protein MglA	NewBorrelia_00534	Borrelia_turcica_IST7_00327	Candidatus_Borrelia_tachyglossi_00327	Borrelia_parkeri_HR1_00321	Borrelia_turicatae_91E135_00318	Borrelia_coriaceae_Co53_00334	Borrelia_hermsii_HS1_00317	Borrelia_anserina_Es_00312	Borrelia_duttonii_Ly_00329	Borrelia_recurrentis_A1_00343	Borrelia_crocidurae_str_Achema_00336	Borrelia_miyamotoi_LB_2001_00326	Borrelia_bavariensis_Pbi_00316	Borrelia_garinii_00535	Borrelia_afzelii_HLJ01_00338	Borrelia_bissetti_DN127_00314	Borrelia_burgdorferi_B31_00317	Borrelia_valaisiana_Tom4006_00314	Borrelia_chilensis_00314
group_2389	hypothetical protein	NewBorrelia_00523	Borrelia_turcica_IST7_00341	Candidatus_Borrelia_tachyglossi_00341	Borrelia_parkeri_HR1_00333	Borrelia_turicatae_91E135_00330	Borrelia_coriaceae_Co53_00348	Borrelia_hermsii_HS1_00329	Borrelia_anserina_Es_00324	Borrelia_duttonii_Ly_00340	Borrelia_recurrentis_A1_00355	Borrelia_crocidurae_str_Achema_00347	Borrelia_miyamotoi_LB_2001_00337	Borrelia_bavariensis_Pbi_00328	Borrelia_garinii_00523	Borrelia_afzelii_HLJ01_00355	Borrelia_bissetti_DN127_00326	Borrelia_burgdorferi_B31_00329	Borrelia_valaisiana_Tom4006_00327	Borrelia_chilensis_00326
pyk	Pyruvate kinase	NewBorrelia_00509	Borrelia_turcica_IST7_00356	Candidatus_Borrelia_tachyglossi_00356	Borrelia_parkeri_HR1_00348	Borrelia_turicatae_91E135_00345	Borrelia_coriaceae_Co53_00364	Borrelia_hermsii_HS1_00344	Borrelia_anserina_Es_00339	Borrelia_duttonii_Ly_00355	Borrelia_recurrentis_A1_00370	Borrelia_crocidurae_str_Achema_00364	Borrelia_miyamotoi_LB_2001_00352	Borrelia_bavariensis_Pbi_00343	Borrelia_garinii_00508	Borrelia_afzelii_HLJ01_00373	Borrelia_bissetti_DN127_00341	Borrelia_burgdorferi_B31_00344	Borrelia_valaisiana_Tom4006_00342	Borrelia_chilensis_00341
ylxH_2	Iron-sulfur cluster carrier protein	NewBorrelia_00497	Borrelia_turcica_IST7_00368	Candidatus_Borrelia_tachyglossi_00368	Borrelia_parkeri_HR1_00360	Borrelia_turicatae_91E135_00357	Borrelia_coriaceae_Co53_00379	Borrelia_hermsii_HS1_00356	Borrelia_anserina_Es_00351	Borrelia_duttonii_Ly_00366	Borrelia_recurrentis_A1_00381	Borrelia_crocidurae_str_Achema_00376	Borrelia_miyamotoi_LB_2001_00364	Borrelia_bavariensis_Pbi_00355	Borrelia_garinii_00496	Borrelia_afzelii_HLJ01_00386	Borrelia_bissetti_DN127_00353	Borrelia_burgdorferi_B31_00356	Borrelia_valaisiana_Tom4006_00354	Borrelia_chilensis_00353
lgt	Prolipoprotein diacylglyceryl transferase	NewBorrelia_00496	Borrelia_turcica_IST7_00369	Candidatus_Borrelia_tachyglossi_00369	Borrelia_parkeri_HR1_00361	Borrelia_turicatae_91E135_00358	Borrelia_coriaceae_Co53_00380	Borrelia_hermsii_HS1_00357	Borrelia_anserina_Es_00352	Borrelia_duttonii_Ly_00367	Borrelia_recurrentis_A1_00382	Borrelia_crocidurae_str_Achema_00377	Borrelia_miyamotoi_LB_2001_00365	Borrelia_bavariensis_Pbi_00356	Borrelia_garinii_00495	Borrelia_afzelii_HLJ01_00387	Borrelia_bissetti_DN127_00354	Borrelia_burgdorferi_B31_00357	Borrelia_valaisiana_Tom4006_00355	Borrelia_chilensis_00354
glyQS	Glycine--tRNA ligase	NewBorrelia_00488	Borrelia_turcica_IST7_00377	Candidatus_Borrelia_tachyglossi_00377	Borrelia_parkeri_HR1_00368	Borrelia_turicatae_91E135_00365	Borrelia_coriaceae_Co53_00388	Borrelia_hermsii_HS1_00364	Borrelia_anserina_Es_00359	Borrelia_duttonii_Ly_00374	Borrelia_recurrentis_A1_00390	Borrelia_crocidurae_str_Achema_00384	Borrelia_miyamotoi_LB_2001_00372	Borrelia_bavariensis_Pbi_00365	Borrelia_garinii_00485	Borrelia_afzelii_HLJ01_00396	Borrelia_bissetti_DN127_00363	Borrelia_burgdorferi_B31_00366	Borrelia_valaisiana_Tom4006_00364	Borrelia_chilensis_00363
rplJ	50S ribosomal protein L10	NewBorrelia_00469	Borrelia_turcica_IST7_00397	Candidatus_Borrelia_tachyglossi_00397	Borrelia_parkeri_HR1_00387	Borrelia_turicatae_91E135_00384	Borrelia_coriaceae_Co53_00407	Borrelia_hermsii_HS1_00383	Borrelia_anserina_Es_00381	Borrelia_duttonii_Ly_00393	Borrelia_recurrentis_A1_00409	Borrelia_crocidurae_str_Achema_00405	Borrelia_miyamotoi_LB_2001_00390	Borrelia_bavariensis_Pbi_00388	Borrelia_garinii_00463	Borrelia_afzelii_HLJ01_00419	Borrelia_bissetti_DN127_00384	Borrelia_burgdorferi_B31_00386	Borrelia_valaisiana_Tom4006_00384	Borrelia_chilensis_00383
rplA	50S ribosomal protein L1	NewBorrelia_00468	Borrelia_turcica_IST7_00398	Candidatus_Borrelia_tachyglossi_00398	Borrelia_parkeri_HR1_00388	Borrelia_turicatae_91E135_00385	Borrelia_coriaceae_Co53_00408	Borrelia_hermsii_HS1_00384	Borrelia_anserina_Es_00382	Borrelia_duttonii_Ly_00394	Borrelia_recurrentis_A1_00410	Borrelia_crocidurae_str_Achema_00406	Borrelia_miyamotoi_LB_2001_00391	Borrelia_bavariensis_Pbi_00389	Borrelia_garinii_00462	Borrelia_afzelii_HLJ01_00420	Borrelia_bissetti_DN127_00385	Borrelia_burgdorferi_B31_00387	Borrelia_valaisiana_Tom4006_00385	Borrelia_chilensis_00384
group_2399	hypothetical protein	NewBorrelia_00461	Borrelia_turcica_IST7_00405	Candidatus_Borrelia_tachyglossi_00404	Borrelia_parkeri_HR1_00395	Borrelia_turicatae_91E135_00392	Borrelia_coriaceae_Co53_00415	Borrelia_hermsii_HS1_00391	Borrelia_anserina_Es_00389	Borrelia_duttonii_Ly_00401	Borrelia_recurrentis_A1_00417	Borrelia_crocidurae_str_Achema_00413	Borrelia_miyamotoi_LB_2001_00398	Borrelia_bavariensis_Pbi_00395	Borrelia_garinii_00456	Borrelia_afzelii_HLJ01_00427	Borrelia_bissetti_DN127_00391	Borrelia_burgdorferi_B31_00394	Borrelia_valaisiana_Tom4006_00392	Borrelia_chilensis_00390
cheR1	Chemotaxis protein methyltransferase 1	NewBorrelia_00445	Borrelia_turcica_IST7_00422	Candidatus_Borrelia_tachyglossi_00421	Borrelia_parkeri_HR1_00410	Borrelia_turicatae_91E135_00408	Borrelia_coriaceae_Co53_00430	Borrelia_hermsii_HS1_00407	Borrelia_anserina_Es_00405	Borrelia_duttonii_Ly_00416	Borrelia_recurrentis_A1_00432	Borrelia_crocidurae_str_Achema_00428	Borrelia_miyamotoi_LB_2001_00418	Borrelia_bavariensis_Pbi_00411	Borrelia_garinii_00440	Borrelia_afzelii_HLJ01_00445	Borrelia_bissetti_DN127_00407	Borrelia_burgdorferi_B31_00410	Borrelia_valaisiana_Tom4006_00408	Borrelia_chilensis_00406
cheB_2	Chemotaxis response regulator protein-glutamate methylesterase	NewBorrelia_00440	Borrelia_turcica_IST7_00427	Candidatus_Borrelia_tachyglossi_00425	Borrelia_parkeri_HR1_00415	Borrelia_turicatae_91E135_00413	Borrelia_coriaceae_Co53_00435	Borrelia_hermsii_HS1_00412	Borrelia_anserina_Es_00410	Borrelia_duttonii_Ly_00421	Borrelia_recurrentis_A1_00437	Borrelia_crocidurae_str_Achema_00434	Borrelia_miyamotoi_LB_2001_00423	Borrelia_bavariensis_Pbi_00416	Borrelia_garinii_00435	Borrelia_afzelii_HLJ01_00450	Borrelia_bissetti_DN127_00412	Borrelia_burgdorferi_B31_00415	Borrelia_valaisiana_Tom4006_00413	Borrelia_chilensis_00411
group_2403	hypothetical protein	NewBorrelia_00416	Borrelia_turcica_IST7_00456	Candidatus_Borrelia_tachyglossi_00455	Borrelia_parkeri_HR1_00441	Borrelia_turicatae_91E135_00439	Borrelia_coriaceae_Co53_00465	Borrelia_hermsii_HS1_00439	Borrelia_anserina_Es_00436	Borrelia_duttonii_Ly_00446	Borrelia_recurrentis_A1_00461	Borrelia_crocidurae_str_Achema_00459	Borrelia_miyamotoi_LB_2001_00449	Borrelia_bavariensis_Pbi_00441	Borrelia_garinii_00411	Borrelia_afzelii_HLJ01_00475	Borrelia_bissetti_DN127_00436	Borrelia_burgdorferi_B31_00440	Borrelia_valaisiana_Tom4006_00435	Borrelia_chilensis_00434
fba	Fructose-bisphosphate aldolase	NewBorrelia_00414	Borrelia_turcica_IST7_00458	Candidatus_Borrelia_tachyglossi_00457	Borrelia_parkeri_HR1_00443	Borrelia_turicatae_91E135_00441	Borrelia_coriaceae_Co53_00467	Borrelia_hermsii_HS1_00442	Borrelia_anserina_Es_00438	Borrelia_duttonii_Ly_00448	Borrelia_recurrentis_A1_00463	Borrelia_crocidurae_str_Achema_00461	Borrelia_miyamotoi_LB_2001_00451	Borrelia_bavariensis_Pbi_00443	Borrelia_garinii_00409	Borrelia_afzelii_HLJ01_00477	Borrelia_bissetti_DN127_00438	Borrelia_burgdorferi_B31_00442	Borrelia_valaisiana_Tom4006_00437	Borrelia_chilensis_00436
group_2405	hypothetical protein	NewBorrelia_00401	Borrelia_turcica_IST7_00472	Candidatus_Borrelia_tachyglossi_00471	Borrelia_parkeri_HR1_00456	Borrelia_turicatae_91E135_00454	Borrelia_coriaceae_Co53_00482	Borrelia_hermsii_HS1_00455	Borrelia_anserina_Es_00451	Borrelia_duttonii_Ly_00461	Borrelia_recurrentis_A1_00476	Borrelia_crocidurae_str_Achema_00475	Borrelia_miyamotoi_LB_2001_00464	Borrelia_bavariensis_Pbi_00456	Borrelia_garinii_00396	Borrelia_afzelii_HLJ01_00490	Borrelia_bissetti_DN127_00451	Borrelia_burgdorferi_B31_00455	Borrelia_valaisiana_Tom4006_00450	Borrelia_chilensis_00449
ndk	Nucleoside diphosphate kinase	NewBorrelia_00391	Borrelia_turcica_IST7_00482	Candidatus_Borrelia_tachyglossi_00481	Borrelia_parkeri_HR1_00466	Borrelia_turicatae_91E135_00464	Borrelia_coriaceae_Co53_00492	Borrelia_hermsii_HS1_00465	Borrelia_anserina_Es_00461	Borrelia_duttonii_Ly_00471	Borrelia_recurrentis_A1_00486	Borrelia_crocidurae_str_Achema_00485	Borrelia_miyamotoi_LB_2001_00474	Borrelia_bavariensis_Pbi_00465	Borrelia_garinii_00387	Borrelia_afzelii_HLJ01_00499	Borrelia_bissetti_DN127_00460	Borrelia_burgdorferi_B31_00464	Borrelia_valaisiana_Tom4006_00459	Borrelia_chilensis_00458
rpmC	50S ribosomal protein L29	NewBorrelia_00370	Borrelia_turcica_IST7_00505	Candidatus_Borrelia_tachyglossi_00506	Borrelia_parkeri_HR1_00489	Borrelia_turicatae_91E135_00487	Borrelia_coriaceae_Co53_00516	Borrelia_hermsii_HS1_00488	Borrelia_anserina_Es_00485	Borrelia_duttonii_Ly_00494	Borrelia_recurrentis_A1_00509	Borrelia_crocidurae_str_Achema_00508	Borrelia_miyamotoi_LB_2001_00497	Borrelia_bavariensis_Pbi_00486	Borrelia_garinii_00364	Borrelia_afzelii_HLJ01_00523	Borrelia_bissetti_DN127_00482	Borrelia_burgdorferi_B31_00486	Borrelia_valaisiana_Tom4006_00481	Borrelia_chilensis_00480
rpsH	30S ribosomal protein S8	NewBorrelia_00364	Borrelia_turcica_IST7_00511	Candidatus_Borrelia_tachyglossi_00512	Borrelia_parkeri_HR1_00495	Borrelia_turicatae_91E135_00493	Borrelia_coriaceae_Co53_00522	Borrelia_hermsii_HS1_00494	Borrelia_anserina_Es_00491	Borrelia_duttonii_Ly_00500	Borrelia_recurrentis_A1_00515	Borrelia_crocidurae_str_Achema_00514	Borrelia_miyamotoi_LB_2001_00503	Borrelia_bavariensis_Pbi_00492	Borrelia_garinii_00359	Borrelia_afzelii_HLJ01_00529	Borrelia_bissetti_DN127_00488	Borrelia_burgdorferi_B31_00492	Borrelia_valaisiana_Tom4006_00487	Borrelia_chilensis_00486
rplF	50S ribosomal protein L6	NewBorrelia_00363	Borrelia_turcica_IST7_00512	Candidatus_Borrelia_tachyglossi_00513	Borrelia_parkeri_HR1_00496	Borrelia_turicatae_91E135_00494	Borrelia_coriaceae_Co53_00523	Borrelia_hermsii_HS1_00495	Borrelia_anserina_Es_00492	Borrelia_duttonii_Ly_00501	Borrelia_recurrentis_A1_00516	Borrelia_crocidurae_str_Achema_00515	Borrelia_miyamotoi_LB_2001_00504	Borrelia_bavariensis_Pbi_00493	Borrelia_garinii_00358	Borrelia_afzelii_HLJ01_00530	Borrelia_bissetti_DN127_00489	Borrelia_burgdorferi_B31_00493	Borrelia_valaisiana_Tom4006_00488	Borrelia_chilensis_00487
rpoA	DNA-directed RNA polymerase subunit alpha	NewBorrelia_00355	Borrelia_turcica_IST7_00521	Candidatus_Borrelia_tachyglossi_00522	Borrelia_parkeri_HR1_00505	Borrelia_turicatae_91E135_00503	Borrelia_coriaceae_Co53_00532	Borrelia_hermsii_HS1_00504	Borrelia_anserina_Es_00501	Borrelia_duttonii_Ly_00510	Borrelia_recurrentis_A1_00525	Borrelia_crocidurae_str_Achema_00524	Borrelia_miyamotoi_LB_2001_00512	Borrelia_bavariensis_Pbi_00502	Borrelia_garinii_00349	Borrelia_afzelii_HLJ01_00539	Borrelia_bissetti_DN127_00498	Borrelia_burgdorferi_B31_00502	Borrelia_valaisiana_Tom4006_00497	Borrelia_chilensis_00496
group_2413	hypothetical protein	NewBorrelia_00348	Borrelia_turcica_IST7_00528	Candidatus_Borrelia_tachyglossi_00529	Borrelia_parkeri_HR1_00512	Borrelia_turicatae_91E135_00510	Borrelia_coriaceae_Co53_00539	Borrelia_hermsii_HS1_00511	Borrelia_anserina_Es_00508	Borrelia_duttonii_Ly_00517	Borrelia_recurrentis_A1_00532	Borrelia_crocidurae_str_Achema_00531	Borrelia_miyamotoi_LB_2001_00519	Borrelia_bavariensis_Pbi_00509	Borrelia_garinii_00342	Borrelia_afzelii_HLJ01_00547	Borrelia_bissetti_DN127_00505	Borrelia_burgdorferi_B31_00509	Borrelia_valaisiana_Tom4006_00504	Borrelia_chilensis_00503
grpE	Protein GrpE	NewBorrelia_00339	Borrelia_turcica_IST7_00538	Candidatus_Borrelia_tachyglossi_00539	Borrelia_parkeri_HR1_00521	Borrelia_turicatae_91E135_00519	Borrelia_coriaceae_Co53_00548	Borrelia_hermsii_HS1_00520	Borrelia_anserina_Es_00517	Borrelia_duttonii_Ly_00526	Borrelia_recurrentis_A1_00541	Borrelia_crocidurae_str_Achema_00542	Borrelia_miyamotoi_LB_2001_00528	Borrelia_bavariensis_Pbi_00518	Borrelia_garinii_00333	Borrelia_afzelii_HLJ01_00557	Borrelia_bissetti_DN127_00514	Borrelia_burgdorferi_B31_00519	Borrelia_valaisiana_Tom4006_00513	Borrelia_chilensis_00512
group_2415	hypothetical protein	NewBorrelia_00336	Borrelia_turcica_IST7_00542	Candidatus_Borrelia_tachyglossi_00543	Borrelia_parkeri_HR1_00525	Borrelia_turicatae_91E135_00522	Borrelia_coriaceae_Co53_00553	Borrelia_hermsii_HS1_00524	Borrelia_anserina_Es_00520	Borrelia_duttonii_Ly_00529	Borrelia_recurrentis_A1_00544	Borrelia_crocidurae_str_Achema_00545	Borrelia_miyamotoi_LB_2001_00531	Borrelia_bavariensis_Pbi_00521	Borrelia_garinii_00330	Borrelia_afzelii_HLJ01_00561	Borrelia_bissetti_DN127_00516	Borrelia_burgdorferi_B31_00523	Borrelia_valaisiana_Tom4006_00516	Borrelia_chilensis_00515
ybhL	Inner membrane protein YbhL	NewBorrelia_00319	Borrelia_turcica_IST7_00558	Candidatus_Borrelia_tachyglossi_00562	Borrelia_parkeri_HR1_00541	Borrelia_turicatae_91E135_00538	Borrelia_coriaceae_Co53_00572	Borrelia_hermsii_HS1_00540	Borrelia_anserina_Es_00536	Borrelia_duttonii_Ly_00545	Borrelia_recurrentis_A1_00560	Borrelia_crocidurae_str_Achema_00562	Borrelia_miyamotoi_LB_2001_00547	Borrelia_bavariensis_Pbi_00537	Borrelia_garinii_00314	Borrelia_afzelii_HLJ01_00578	Borrelia_bissetti_DN127_00532	Borrelia_burgdorferi_B31_00540	Borrelia_valaisiana_Tom4006_00532	Borrelia_chilensis_00531
fliS	Flagellar secretion chaperone FliS	NewBorrelia_00307	Borrelia_turcica_IST7_00570	Candidatus_Borrelia_tachyglossi_00574	Borrelia_parkeri_HR1_00553	Borrelia_turicatae_91E135_00550	Borrelia_coriaceae_Co53_00584	Borrelia_hermsii_HS1_00552	Borrelia_anserina_Es_00548	Borrelia_duttonii_Ly_00557	Borrelia_recurrentis_A1_00572	Borrelia_crocidurae_str_Achema_00575	Borrelia_miyamotoi_LB_2001_00559	Borrelia_bavariensis_Pbi_00548	Borrelia_garinii_00303	Borrelia_afzelii_HLJ01_00590	Borrelia_bissetti_DN127_00543	Borrelia_burgdorferi_B31_00551	Borrelia_valaisiana_Tom4006_00543	Borrelia_chilensis_00542
cheY_1	Chemotaxis protein CheY	NewBorrelia_00306	Borrelia_turcica_IST7_00571	Candidatus_Borrelia_tachyglossi_00575	Borrelia_parkeri_HR1_00554	Borrelia_turicatae_91E135_00551	Borrelia_coriaceae_Co53_00585	Borrelia_hermsii_HS1_00553	Borrelia_anserina_Es_00549	Borrelia_duttonii_Ly_00558	Borrelia_recurrentis_A1_00573	Borrelia_crocidurae_str_Achema_00576	Borrelia_miyamotoi_LB_2001_00560	Borrelia_bavariensis_Pbi_00549	Borrelia_garinii_00302	Borrelia_afzelii_HLJ01_00591	Borrelia_bissetti_DN127_00544	Borrelia_burgdorferi_B31_00552	Borrelia_valaisiana_Tom4006_00544	Borrelia_chilensis_00543
group_2420	hypothetical protein	NewBorrelia_00301	Borrelia_turcica_IST7_00576	Candidatus_Borrelia_tachyglossi_00580	Borrelia_parkeri_HR1_00559	Borrelia_turicatae_91E135_00556	Borrelia_coriaceae_Co53_00590	Borrelia_hermsii_HS1_00558	Borrelia_anserina_Es_00554	Borrelia_duttonii_Ly_00563	Borrelia_recurrentis_A1_00578	Borrelia_crocidurae_str_Achema_00582	Borrelia_miyamotoi_LB_2001_00565	Borrelia_bavariensis_Pbi_00554	Borrelia_garinii_00297	Borrelia_afzelii_HLJ01_00597	Borrelia_bissetti_DN127_00549	Borrelia_burgdorferi_B31_00557	Borrelia_valaisiana_Tom4006_00549	Borrelia_chilensis_00548
crr	hypothetical protein	NewBorrelia_00298	Borrelia_turcica_IST7_00579	Candidatus_Borrelia_tachyglossi_00583	Borrelia_parkeri_HR1_00562	Borrelia_turicatae_91E135_00559	Borrelia_coriaceae_Co53_00593	Borrelia_hermsii_HS1_00561	Borrelia_anserina_Es_00557	Borrelia_duttonii_Ly_00566	Borrelia_recurrentis_A1_00581	Borrelia_crocidurae_str_Achema_00585	Borrelia_miyamotoi_LB_2001_00568	Borrelia_bavariensis_Pbi_00557	Borrelia_garinii_00294	Borrelia_afzelii_HLJ01_00601	Borrelia_bissetti_DN127_00552	Borrelia_burgdorferi_B31_00560	Borrelia_valaisiana_Tom4006_00552	Borrelia_chilensis_00551
cheW_2	Chemotaxis protein CheW	NewBorrelia_00292	Borrelia_turcica_IST7_00586	Candidatus_Borrelia_tachyglossi_00589	Borrelia_parkeri_HR1_00568	Borrelia_turicatae_91E135_00566	Borrelia_coriaceae_Co53_00599	Borrelia_hermsii_HS1_00567	Borrelia_anserina_Es_00562	Borrelia_duttonii_Ly_00572	Borrelia_recurrentis_A1_00587	Borrelia_crocidurae_str_Achema_00591	Borrelia_miyamotoi_LB_2001_00573	Borrelia_bavariensis_Pbi_00563	Borrelia_garinii_00288	Borrelia_afzelii_HLJ01_00608	Borrelia_bissetti_DN127_00558	Borrelia_burgdorferi_B31_00566	Borrelia_valaisiana_Tom4006_00558	Borrelia_chilensis_00557
dnaE	DNA polymerase III subunit alpha	NewBorrelia_00277	Borrelia_turcica_IST7_00601	Candidatus_Borrelia_tachyglossi_00604	Borrelia_parkeri_HR1_00583	Borrelia_turicatae_91E135_00581	Borrelia_coriaceae_Co53_00613	Borrelia_hermsii_HS1_00582	Borrelia_anserina_Es_00575	Borrelia_duttonii_Ly_00587	Borrelia_recurrentis_A1_00602	Borrelia_crocidurae_str_Achema_00606	Borrelia_miyamotoi_LB_2001_00584	Borrelia_bavariensis_Pbi_00578	Borrelia_garinii_00273	Borrelia_afzelii_HLJ01_00623	Borrelia_bissetti_DN127_00573	Borrelia_burgdorferi_B31_00581	Borrelia_valaisiana_Tom4006_00573	Borrelia_chilensis_00572
group_2427	hypothetical protein	NewBorrelia_00228	Borrelia_turcica_IST7_00650	Candidatus_Borrelia_tachyglossi_00652	Borrelia_parkeri_HR1_00632	Borrelia_turicatae_91E135_00629	Borrelia_coriaceae_Co53_00667	Borrelia_hermsii_HS1_00631	Borrelia_anserina_Es_00623	Borrelia_duttonii_Ly_00635	Borrelia_recurrentis_A1_00649	Borrelia_crocidurae_str_Achema_00658	Borrelia_miyamotoi_LB_2001_00629	Borrelia_bavariensis_Pbi_00629	Borrelia_garinii_00223	Borrelia_afzelii_HLJ01_00675	Borrelia_bissetti_DN127_00623	Borrelia_burgdorferi_B31_00631	Borrelia_valaisiana_Tom4006_00623	Borrelia_chilensis_00622
potD	Spermidine/putrescine-binding periplasmic protein	NewBorrelia_00215	Borrelia_turcica_IST7_00665	Candidatus_Borrelia_tachyglossi_00668	Borrelia_parkeri_HR1_00647	Borrelia_turicatae_91E135_00644	Borrelia_coriaceae_Co53_00686	Borrelia_hermsii_HS1_00646	Borrelia_anserina_Es_00637	Borrelia_duttonii_Ly_00649	Borrelia_recurrentis_A1_00663	Borrelia_crocidurae_str_Achema_00674	Borrelia_miyamotoi_LB_2001_00645	Borrelia_bavariensis_Pbi_00645	Borrelia_garinii_00207	Borrelia_afzelii_HLJ01_00692	Borrelia_bissetti_DN127_00639	Borrelia_burgdorferi_B31_00648	Borrelia_valaisiana_Tom4006_00639	Borrelia_chilensis_00638
potB	Spermidine/putrescine transport system permease protein PotB	NewBorrelia_00213	Borrelia_turcica_IST7_00667	Candidatus_Borrelia_tachyglossi_00670	Borrelia_parkeri_HR1_00649	Borrelia_turicatae_91E135_00646	Borrelia_coriaceae_Co53_00689	Borrelia_hermsii_HS1_00648	Borrelia_anserina_Es_00639	Borrelia_duttonii_Ly_00651	Borrelia_recurrentis_A1_00665	Borrelia_crocidurae_str_Achema_00676	Borrelia_miyamotoi_LB_2001_00647	Borrelia_bavariensis_Pbi_00647	Borrelia_garinii_00205	Borrelia_afzelii_HLJ01_00694	Borrelia_bissetti_DN127_00641	Borrelia_burgdorferi_B31_00650	Borrelia_valaisiana_Tom4006_00641	Borrelia_chilensis_00640
gpmA	2,3-bisphosphoglycerate-dependent phosphoglycerate mutase	NewBorrelia_00198	Borrelia_turcica_IST7_00684	Candidatus_Borrelia_tachyglossi_00687	Borrelia_parkeri_HR1_00666	Borrelia_turicatae_91E135_00663	Borrelia_coriaceae_Co53_00709	Borrelia_hermsii_HS1_00665	Borrelia_anserina_Es_00656	Borrelia_duttonii_Ly_00668	Borrelia_recurrentis_A1_00682	Borrelia_crocidurae_str_Achema_00694	Borrelia_miyamotoi_LB_2001_00666	Borrelia_bavariensis_Pbi_00664	Borrelia_garinii_00188	Borrelia_afzelii_HLJ01_00712	Borrelia_bissetti_DN127_00658	Borrelia_burgdorferi_B31_00667	Borrelia_valaisiana_Tom4006_00658	Borrelia_chilensis_00657
group_2431	hypothetical protein	NewBorrelia_00181	Borrelia_turcica_IST7_00701	Candidatus_Borrelia_tachyglossi_00704	Borrelia_parkeri_HR1_00683	Borrelia_turicatae_91E135_00680	Borrelia_coriaceae_Co53_00726	Borrelia_hermsii_HS1_00682	Borrelia_anserina_Es_00673	Borrelia_duttonii_Ly_00685	Borrelia_recurrentis_A1_00699	Borrelia_crocidurae_str_Achema_00711	Borrelia_miyamotoi_LB_2001_00683	Borrelia_bavariensis_Pbi_00681	Borrelia_garinii_00171	Borrelia_afzelii_HLJ01_00729	Borrelia_bissetti_DN127_00675	Borrelia_burgdorferi_B31_00684	Borrelia_valaisiana_Tom4006_00675	Borrelia_chilensis_00674
rpsP	30S ribosomal protein S16	NewBorrelia_00160	Borrelia_turcica_IST7_00723	Candidatus_Borrelia_tachyglossi_00726	Borrelia_parkeri_HR1_00703	Borrelia_turicatae_91E135_00700	Borrelia_coriaceae_Co53_00746	Borrelia_hermsii_HS1_00702	Borrelia_anserina_Es_00693	Borrelia_duttonii_Ly_00705	Borrelia_recurrentis_A1_00719	Borrelia_crocidurae_str_Achema_00731	Borrelia_miyamotoi_LB_2001_00703	Borrelia_bavariensis_Pbi_00701	Borrelia_garinii_00151	Borrelia_afzelii_HLJ01_00750	Borrelia_bissetti_DN127_00695	Borrelia_burgdorferi_B31_00704	Borrelia_valaisiana_Tom4006_00695	Borrelia_chilensis_00694
trmD	tRNA (guanine-N(1)-)-methyltransferase	NewBorrelia_00157	Borrelia_turcica_IST7_00726	Candidatus_Borrelia_tachyglossi_00729	Borrelia_parkeri_HR1_00706	Borrelia_turicatae_91E135_00703	Borrelia_coriaceae_Co53_00749	Borrelia_hermsii_HS1_00705	Borrelia_anserina_Es_00696	Borrelia_duttonii_Ly_00708	Borrelia_recurrentis_A1_00722	Borrelia_crocidurae_str_Achema_00734	Borrelia_miyamotoi_LB_2001_00706	Borrelia_bavariensis_Pbi_00704	Borrelia_garinii_00148	Borrelia_afzelii_HLJ01_00753	Borrelia_bissetti_DN127_00698	Borrelia_burgdorferi_B31_00707	Borrelia_valaisiana_Tom4006_00698	Borrelia_chilensis_00697
rplS	50S ribosomal protein L19	NewBorrelia_00156	Borrelia_turcica_IST7_00727	Candidatus_Borrelia_tachyglossi_00730	Borrelia_parkeri_HR1_00707	Borrelia_turicatae_91E135_00704	Borrelia_coriaceae_Co53_00750	Borrelia_hermsii_HS1_00706	Borrelia_anserina_Es_00697	Borrelia_duttonii_Ly_00709	Borrelia_recurrentis_A1_00723	Borrelia_crocidurae_str_Achema_00735	Borrelia_miyamotoi_LB_2001_00707	Borrelia_bavariensis_Pbi_00705	Borrelia_garinii_00147	Borrelia_afzelii_HLJ01_00754	Borrelia_bissetti_DN127_00699	Borrelia_burgdorferi_B31_00708	Borrelia_valaisiana_Tom4006_00699	Borrelia_chilensis_00698
rnc	Ribonuclease 3	NewBorrelia_00151	Borrelia_turcica_IST7_00732	Candidatus_Borrelia_tachyglossi_00738	Borrelia_parkeri_HR1_00715	Borrelia_turicatae_91E135_00713	Borrelia_coriaceae_Co53_00757	Borrelia_hermsii_HS1_00713	Borrelia_anserina_Es_00702	Borrelia_duttonii_Ly_00715	Borrelia_recurrentis_A1_00728	Borrelia_crocidurae_str_Achema_00742	Borrelia_miyamotoi_LB_2001_00714	Borrelia_bavariensis_Pbi_00710	Borrelia_garinii_00142	Borrelia_afzelii_HLJ01_00759	Borrelia_bissetti_DN127_00704	Borrelia_burgdorferi_B31_00713	Borrelia_valaisiana_Tom4006_00704	Borrelia_chilensis_00703
group_2436	Cyclic di-GMP binding protein	NewBorrelia_00122	Borrelia_turcica_IST7_00761	Candidatus_Borrelia_tachyglossi_00767	Borrelia_parkeri_HR1_00744	Borrelia_turicatae_91E135_00742	Borrelia_coriaceae_Co53_00789	Borrelia_hermsii_HS1_00742	Borrelia_anserina_Es_00731	Borrelia_duttonii_Ly_00744	Borrelia_recurrentis_A1_00757	Borrelia_crocidurae_str_Achema_00773	Borrelia_miyamotoi_LB_2001_00743	Borrelia_bavariensis_Pbi_00739	Borrelia_garinii_00113	Borrelia_afzelii_HLJ01_00790	Borrelia_bissetti_DN127_00734	Borrelia_burgdorferi_B31_00742	Borrelia_valaisiana_Tom4006_00733	Borrelia_chilensis_00732
group_2437	hypothetical protein	NewBorrelia_00101	Borrelia_turcica_IST7_00783	Candidatus_Borrelia_tachyglossi_00789	Borrelia_parkeri_HR1_00766	Borrelia_turicatae_91E135_00764	Borrelia_coriaceae_Co53_00809	Borrelia_hermsii_HS1_00764	Borrelia_anserina_Es_00753	Borrelia_duttonii_Ly_00765	Borrelia_recurrentis_A1_00779	Borrelia_crocidurae_str_Achema_00796	Borrelia_miyamotoi_LB_2001_00764	Borrelia_bavariensis_Pbi_00758	Borrelia_garinii_00094	Borrelia_afzelii_HLJ01_00810	Borrelia_bissetti_DN127_00753	Borrelia_burgdorferi_B31_00761	Borrelia_valaisiana_Tom4006_00752	Borrelia_chilensis_00752
group_2438	hypothetical protein	NewBorrelia_00100	Borrelia_turcica_IST7_00784	Candidatus_Borrelia_tachyglossi_00790	Borrelia_parkeri_HR1_00767	Borrelia_turicatae_91E135_00765	Borrelia_coriaceae_Co53_00810	Borrelia_hermsii_HS1_00765	Borrelia_anserina_Es_00754	Borrelia_duttonii_Ly_00766	Borrelia_recurrentis_A1_00780	Borrelia_crocidurae_str_Achema_00797	Borrelia_miyamotoi_LB_2001_00765	Borrelia_bavariensis_Pbi_00759	Borrelia_garinii_00093	Borrelia_afzelii_HLJ01_00811	Borrelia_bissetti_DN127_00754	Borrelia_burgdorferi_B31_00762	Borrelia_valaisiana_Tom4006_00753	Borrelia_chilensis_00753
btuD_2	Vitamin B12 import ATP-binding protein BtuD	NewBorrelia_00099	Borrelia_turcica_IST7_00785	Candidatus_Borrelia_tachyglossi_00791	Borrelia_parkeri_HR1_00768	Borrelia_turicatae_91E135_00766	Borrelia_coriaceae_Co53_00811	Borrelia_hermsii_HS1_00766	Borrelia_anserina_Es_00755	Borrelia_duttonii_Ly_00767	Borrelia_recurrentis_A1_00781	Borrelia_crocidurae_str_Achema_00798	Borrelia_miyamotoi_LB_2001_00766	Borrelia_bavariensis_Pbi_00760	Borrelia_garinii_00092	Borrelia_afzelii_HLJ01_00812	Borrelia_bissetti_DN127_00755	Borrelia_burgdorferi_B31_00763	Borrelia_valaisiana_Tom4006_00754	Borrelia_chilensis_00754
atoC	Regulatory protein AtoC	NewBorrelia_00089	Borrelia_turcica_IST7_00795	Candidatus_Borrelia_tachyglossi_00801	Borrelia_parkeri_HR1_00777	Borrelia_turicatae_91E135_00774	Borrelia_coriaceae_Co53_00821	Borrelia_hermsii_HS1_00774	Borrelia_anserina_Es_00763	Borrelia_duttonii_Ly_00776	Borrelia_recurrentis_A1_00790	Borrelia_crocidurae_str_Achema_00807	Borrelia_miyamotoi_LB_2001_00775	Borrelia_bavariensis_Pbi_00770	Borrelia_garinii_00083	Borrelia_afzelii_HLJ01_00821	Borrelia_bissetti_DN127_00764	Borrelia_burgdorferi_B31_00772	Borrelia_valaisiana_Tom4006_00763	Borrelia_chilensis_00763
kinE	Sporulation kinase E	NewBorrelia_00088	Borrelia_turcica_IST7_00796	Candidatus_Borrelia_tachyglossi_00802	Borrelia_parkeri_HR1_00778	Borrelia_turicatae_91E135_00775	Borrelia_coriaceae_Co53_00822	Borrelia_hermsii_HS1_00775	Borrelia_anserina_Es_00764	Borrelia_duttonii_Ly_00777	Borrelia_recurrentis_A1_00791	Borrelia_crocidurae_str_Achema_00808	Borrelia_miyamotoi_LB_2001_00776	Borrelia_bavariensis_Pbi_00771	Borrelia_garinii_00082	Borrelia_afzelii_HLJ01_00822	Borrelia_bissetti_DN127_00765	Borrelia_burgdorferi_B31_00773	Borrelia_valaisiana_Tom4006_00764	Borrelia_chilensis_00764
group_2442	hypothetical protein	NewBorrelia_00086	Borrelia_turcica_IST7_00798	Candidatus_Borrelia_tachyglossi_00804	Borrelia_parkeri_HR1_00780	Borrelia_turicatae_91E135_00777	Borrelia_coriaceae_Co53_00824	Borrelia_hermsii_HS1_00777	Borrelia_anserina_Es_00766	Borrelia_duttonii_Ly_00779	Borrelia_recurrentis_A1_00793	Borrelia_crocidurae_str_Achema_00810	Borrelia_miyamotoi_LB_2001_00778	Borrelia_bavariensis_Pbi_00773	Borrelia_garinii_00080	Borrelia_afzelii_HLJ01_00824	Borrelia_bissetti_DN127_00767	Borrelia_burgdorferi_B31_00775	Borrelia_valaisiana_Tom4006_00766	Borrelia_chilensis_00766
flgG_2	Flagellar basal-body rod protein FlgG	NewBorrelia_00075	Borrelia_turcica_IST7_00808	Candidatus_Borrelia_tachyglossi_00814	Borrelia_parkeri_HR1_00790	Borrelia_turicatae_91E135_00787	Borrelia_coriaceae_Co53_00834	Borrelia_hermsii_HS1_00787	Borrelia_anserina_Es_00776	Borrelia_duttonii_Ly_00789	Borrelia_recurrentis_A1_00803	Borrelia_crocidurae_str_Achema_00820	Borrelia_miyamotoi_LB_2001_00788	Borrelia_bavariensis_Pbi_00783	Borrelia_garinii_00070	Borrelia_afzelii_HLJ01_00835	Borrelia_bissetti_DN127_00777	Borrelia_burgdorferi_B31_00785	Borrelia_valaisiana_Tom4006_00776	Borrelia_chilensis_00776
rplU	50S ribosomal protein L21	NewBorrelia_00072	Borrelia_turcica_IST7_00811	Candidatus_Borrelia_tachyglossi_00817	Borrelia_parkeri_HR1_00793	Borrelia_turicatae_91E135_00790	Borrelia_coriaceae_Co53_00837	Borrelia_hermsii_HS1_00790	Borrelia_anserina_Es_00779	Borrelia_duttonii_Ly_00792	Borrelia_recurrentis_A1_00806	Borrelia_crocidurae_str_Achema_00823	Borrelia_miyamotoi_LB_2001_00791	Borrelia_bavariensis_Pbi_00786	Borrelia_garinii_00067	Borrelia_afzelii_HLJ01_00838	Borrelia_bissetti_DN127_00780	Borrelia_burgdorferi_B31_00788	Borrelia_valaisiana_Tom4006_00779	Borrelia_chilensis_00779
group_2445	Putative outer membrane protein assembly factor	NewBorrelia_00053	Borrelia_turcica_IST7_00830	Candidatus_Borrelia_tachyglossi_00837	Borrelia_parkeri_HR1_00812	Borrelia_turicatae_91E135_00809	Borrelia_coriaceae_Co53_00858	Borrelia_hermsii_HS1_00809	Borrelia_anserina_Es_00798	Borrelia_duttonii_Ly_00811	Borrelia_recurrentis_A1_00825	Borrelia_crocidurae_str_Achema_00842	Borrelia_miyamotoi_LB_2001_00811	Borrelia_bavariensis_Pbi_00805	Borrelia_garinii_00049	Borrelia_afzelii_HLJ01_00857	Borrelia_bissetti_DN127_00797	Borrelia_burgdorferi_B31_00806	Borrelia_valaisiana_Tom4006_00798	Borrelia_chilensis_00797
group_2446	hypothetical protein	NewBorrelia_00052	Borrelia_turcica_IST7_00831	Candidatus_Borrelia_tachyglossi_00838	Borrelia_parkeri_HR1_00813	Borrelia_turicatae_91E135_00810	Borrelia_coriaceae_Co53_00859	Borrelia_hermsii_HS1_00810	Borrelia_anserina_Es_00799	Borrelia_duttonii_Ly_00812	Borrelia_recurrentis_A1_00826	Borrelia_crocidurae_str_Achema_00843	Borrelia_miyamotoi_LB_2001_00812	Borrelia_bavariensis_Pbi_00806	Borrelia_garinii_00048	Borrelia_afzelii_HLJ01_00858	Borrelia_bissetti_DN127_00798	Borrelia_burgdorferi_B31_00807	Borrelia_valaisiana_Tom4006_00799	Borrelia_chilensis_00798
group_2447	hypothetical protein	NewBorrelia_00047	Borrelia_turcica_IST7_00836	Candidatus_Borrelia_tachyglossi_00843	Borrelia_parkeri_HR1_00818	Borrelia_turicatae_91E135_00815	Borrelia_coriaceae_Co53_00864	Borrelia_hermsii_HS1_00815	Borrelia_anserina_Es_00804	Borrelia_duttonii_Ly_00817	Borrelia_recurrentis_A1_00831	Borrelia_crocidurae_str_Achema_00848	Borrelia_miyamotoi_LB_2001_00816	Borrelia_bavariensis_Pbi_00810	Borrelia_garinii_00044	Borrelia_afzelii_HLJ01_00862	Borrelia_bissetti_DN127_00802	Borrelia_burgdorferi_B31_00811	Borrelia_valaisiana_Tom4006_00803	Borrelia_chilensis_00802
pnp	Polyribonucleotide nucleotidyltransferase	NewBorrelia_00042	Borrelia_turcica_IST7_00841	Candidatus_Borrelia_tachyglossi_00848	Borrelia_parkeri_HR1_00823	Borrelia_turicatae_91E135_00820	Borrelia_coriaceae_Co53_00869	Borrelia_hermsii_HS1_00820	Borrelia_anserina_Es_00809	Borrelia_duttonii_Ly_00822	Borrelia_recurrentis_A1_00836	Borrelia_crocidurae_str_Achema_00853	Borrelia_miyamotoi_LB_2001_00821	Borrelia_bavariensis_Pbi_00815	Borrelia_garinii_00039	Borrelia_afzelii_HLJ01_00868	Borrelia_bissetti_DN127_00807	Borrelia_burgdorferi_B31_00816	Borrelia_valaisiana_Tom4006_00808	Borrelia_chilensis_00807
ileS2	Isoleucine--tRNA ligase 2	NewBorrelia_00016	Borrelia_turcica_IST7_00870	Candidatus_Borrelia_tachyglossi_00876	Borrelia_parkeri_HR1_00851	Borrelia_turicatae_91E135_00848	Borrelia_coriaceae_Co53_00899	Borrelia_hermsii_HS1_00849	Borrelia_anserina_Es_00837	Borrelia_duttonii_Ly_00855	Borrelia_recurrentis_A1_00866	Borrelia_crocidurae_str_Achema_00886	Borrelia_miyamotoi_LB_2001_00849	Borrelia_bavariensis_Pbi_00841	Borrelia_garinii_00012	Borrelia_afzelii_HLJ01_00896	Borrelia_bissetti_DN127_00833	Borrelia_burgdorferi_B31_00842	Borrelia_valaisiana_Tom4006_00834	Borrelia_chilensis_00833
cdaA	Cyclic di-AMP synthase CdaA	NewBorrelia_00838	Borrelia_turcica_IST7_00010	Candidatus_Borrelia_tachyglossi_00007	Borrelia_parkeri_HR1_00008	Borrelia_turicatae_91E135_00008	Borrelia_coriaceae_Co53_00005	Borrelia_hermsii_HS1_00008	Borrelia_anserina_Es_00007	Borrelia_duttonii_Ly_00021	Borrelia_recurrentis_A1_00024	Borrelia_crocidurae_str_Achema_00013	Borrelia_miyamotoi_LB_2001_00008	Borrelia_bavariensis_Pbi_00008	Borrelia_garinii_00842	Borrelia_afzelii_HLJ01_00009	Borrelia_bissetti_DN127_00008	Borrelia_burgdorferi_B31_00008	Borrelia_valaisiana_Tom4006_00007	Borrelia_chilensis_00006
acpS	Holo-[acyl-carrier-protein] synthase	NewBorrelia_00836	Borrelia_turcica_IST7_00012	Candidatus_Borrelia_tachyglossi_00009	Borrelia_parkeri_HR1_00010	Borrelia_turicatae_91E135_00010	Borrelia_coriaceae_Co53_00007	Borrelia_hermsii_HS1_00010	Borrelia_anserina_Es_00009	Borrelia_duttonii_Ly_00023	Borrelia_recurrentis_A1_00026	Borrelia_crocidurae_str_Achema_00015	Borrelia_miyamotoi_LB_2001_00010	Borrelia_bavariensis_Pbi_00010	Borrelia_garinii_00840	Borrelia_afzelii_HLJ01_00011	Borrelia_bissetti_DN127_00010	Borrelia_burgdorferi_B31_00010	Borrelia_valaisiana_Tom4006_00009	Borrelia_chilensis_00008
udk	Uridine kinase	NewBorrelia_00831	Borrelia_turcica_IST7_00017	Candidatus_Borrelia_tachyglossi_00014	Borrelia_parkeri_HR1_00015	Borrelia_turicatae_91E135_00015	Borrelia_coriaceae_Co53_00012	Borrelia_hermsii_HS1_00015	Borrelia_anserina_Es_00014	Borrelia_duttonii_Ly_00028	Borrelia_recurrentis_A1_00031	Borrelia_crocidurae_str_Achema_00020	Borrelia_miyamotoi_LB_2001_00015	Borrelia_bavariensis_Pbi_00015	Borrelia_garinii_00835	Borrelia_afzelii_HLJ01_00017	Borrelia_bissetti_DN127_00015	Borrelia_burgdorferi_B31_00015	Borrelia_valaisiana_Tom4006_00014	Borrelia_chilensis_00013
gap	Glyceraldehyde-3-phosphate dehydrogenase	NewBorrelia_00790	Borrelia_turcica_IST7_00059	Candidatus_Borrelia_tachyglossi_00057	Borrelia_parkeri_HR1_00056	Borrelia_turicatae_91E135_00056	Borrelia_coriaceae_Co53_00054	Borrelia_hermsii_HS1_00056	Borrelia_anserina_Es_00056	Borrelia_duttonii_Ly_00068	Borrelia_recurrentis_A1_00071	Borrelia_crocidurae_str_Achema_00061	Borrelia_miyamotoi_LB_2001_00056	Borrelia_bavariensis_Pbi_00056	Borrelia_garinii_00794	Borrelia_afzelii_HLJ01_00057	Borrelia_bissetti_DN127_00056	Borrelia_burgdorferi_B31_00057	Borrelia_valaisiana_Tom4006_00055	Borrelia_chilensis_00054
group_2513	hypothetical protein	NewBorrelia_00765	Borrelia_turcica_IST7_00085	Candidatus_Borrelia_tachyglossi_00083	Borrelia_parkeri_HR1_00081	Borrelia_turicatae_91E135_00081	Borrelia_coriaceae_Co53_00081	Borrelia_hermsii_HS1_00081	Borrelia_anserina_Es_00081	Borrelia_duttonii_Ly_00093	Borrelia_recurrentis_A1_00096	Borrelia_crocidurae_str_Achema_00087	Borrelia_miyamotoi_LB_2001_00081	Borrelia_bavariensis_Pbi_00081	Borrelia_garinii_00769	Borrelia_afzelii_HLJ01_00084	Borrelia_bissetti_DN127_00081	Borrelia_burgdorferi_B31_00083	Borrelia_valaisiana_Tom4006_00080	Borrelia_chilensis_00079
degP	hypothetical protein	NewBorrelia_00745	Borrelia_turcica_IST7_00109	Candidatus_Borrelia_tachyglossi_00105	Borrelia_parkeri_HR1_00103	Borrelia_turicatae_91E135_00103	Borrelia_coriaceae_Co53_00103	Borrelia_hermsii_HS1_00102	Borrelia_anserina_Es_00102	Borrelia_duttonii_Ly_00115	Borrelia_recurrentis_A1_00119	Borrelia_crocidurae_str_Achema_00111	Borrelia_miyamotoi_LB_2001_00102	Borrelia_bavariensis_Pbi_00104	Borrelia_garinii_00748	Borrelia_afzelii_HLJ01_00106	Borrelia_bissetti_DN127_00102	Borrelia_burgdorferi_B31_00104	Borrelia_valaisiana_Tom4006_00101	Borrelia_chilensis_00100
rpsR	30S ribosomal protein S18	NewBorrelia_00736	Borrelia_turcica_IST7_00118	Candidatus_Borrelia_tachyglossi_00114	Borrelia_parkeri_HR1_00112	Borrelia_turicatae_91E135_00112	Borrelia_coriaceae_Co53_00112	Borrelia_hermsii_HS1_00111	Borrelia_anserina_Es_00111	Borrelia_duttonii_Ly_00124	Borrelia_recurrentis_A1_00128	Borrelia_crocidurae_str_Achema_00120	Borrelia_miyamotoi_LB_2001_00111	Borrelia_bavariensis_Pbi_00113	Borrelia_garinii_00739	Borrelia_afzelii_HLJ01_00115	Borrelia_bissetti_DN127_00111	Borrelia_burgdorferi_B31_00113	Borrelia_valaisiana_Tom4006_00110	Borrelia_chilensis_00109
mnmG	tRNA uridine 5-carboxymethylaminomethyl modification enzyme MnmG	NewBorrelia_00678	Borrelia_turcica_IST7_00179	Candidatus_Borrelia_tachyglossi_00177	Borrelia_parkeri_HR1_00173	Borrelia_turicatae_91E135_00173	Borrelia_coriaceae_Co53_00174	Borrelia_hermsii_HS1_00172	Borrelia_anserina_Es_00171	Borrelia_duttonii_Ly_00184	Borrelia_recurrentis_A1_00190	Borrelia_crocidurae_str_Achema_00182	Borrelia_miyamotoi_LB_2001_00182	Borrelia_bavariensis_Pbi_00174	Borrelia_garinii_00678	Borrelia_afzelii_HLJ01_00181	Borrelia_bissetti_DN127_00173	Borrelia_burgdorferi_B31_00175	Borrelia_valaisiana_Tom4006_00171	Borrelia_chilensis_00171
rpmI	50S ribosomal protein L35	NewBorrelia_00667	Borrelia_turcica_IST7_00190	Candidatus_Borrelia_tachyglossi_00188	Borrelia_parkeri_HR1_00184	Borrelia_turicatae_91E135_00184	Borrelia_coriaceae_Co53_00185	Borrelia_hermsii_HS1_00183	Borrelia_anserina_Es_00182	Borrelia_duttonii_Ly_00195	Borrelia_recurrentis_A1_00201	Borrelia_crocidurae_str_Achema_00193	Borrelia_miyamotoi_LB_2001_00193	Borrelia_bavariensis_Pbi_00185	Borrelia_garinii_00667	Borrelia_afzelii_HLJ01_00192	Borrelia_bissetti_DN127_00184	Borrelia_burgdorferi_B31_00186	Borrelia_valaisiana_Tom4006_00182	Borrelia_chilensis_00182
pomA	Chemotaxis protein PomA	NewBorrelia_00571	Borrelia_turcica_IST7_00290	Candidatus_Borrelia_tachyglossi_00290	Borrelia_parkeri_HR1_00284	Borrelia_turicatae_91E135_00281	Borrelia_coriaceae_Co53_00292	Borrelia_hermsii_HS1_00280	Borrelia_anserina_Es_00275	Borrelia_duttonii_Ly_00292	Borrelia_recurrentis_A1_00305	Borrelia_crocidurae_str_Achema_00294	Borrelia_miyamotoi_LB_2001_00289	Borrelia_bavariensis_Pbi_00280	Borrelia_garinii_00571	Borrelia_afzelii_HLJ01_00299	Borrelia_bissetti_DN127_00278	Borrelia_burgdorferi_B31_00281	Borrelia_valaisiana_Tom4006_00278	Borrelia_chilensis_00278
oppD	Oligopeptide transport ATP-binding protein OppD	NewBorrelia_00522	Borrelia_turcica_IST7_00342	Candidatus_Borrelia_tachyglossi_00342	Borrelia_parkeri_HR1_00334	Borrelia_turicatae_91E135_00331	Borrelia_coriaceae_Co53_00349	Borrelia_hermsii_HS1_00330	Borrelia_anserina_Es_00325	Borrelia_duttonii_Ly_00341	Borrelia_recurrentis_A1_00356	Borrelia_crocidurae_str_Achema_00348	Borrelia_miyamotoi_LB_2001_00338	Borrelia_bavariensis_Pbi_00329	Borrelia_garinii_00522	Borrelia_afzelii_HLJ01_00356	Borrelia_bissetti_DN127_00327	Borrelia_burgdorferi_B31_00330	Borrelia_valaisiana_Tom4006_00328	Borrelia_chilensis_00327
group_2524	Magnesium transporter MgtE	NewBorrelia_00480	Borrelia_turcica_IST7_00386	Candidatus_Borrelia_tachyglossi_00386	Borrelia_parkeri_HR1_00376	Borrelia_turicatae_91E135_00373	Borrelia_coriaceae_Co53_00396	Borrelia_hermsii_HS1_00372	Borrelia_anserina_Es_00368	Borrelia_duttonii_Ly_00382	Borrelia_recurrentis_A1_00398	Borrelia_crocidurae_str_Achema_00394	Borrelia_miyamotoi_LB_2001_00380	Borrelia_bavariensis_Pbi_00374	Borrelia_garinii_00476	Borrelia_afzelii_HLJ01_00405	Borrelia_bissetti_DN127_00372	Borrelia_burgdorferi_B31_00375	Borrelia_valaisiana_Tom4006_00373	Borrelia_chilensis_00372
gyrB_2	DNA gyrase subunit B	NewBorrelia_00424	Borrelia_turcica_IST7_00447	Candidatus_Borrelia_tachyglossi_00447	Borrelia_parkeri_HR1_00433	Borrelia_turicatae_91E135_00431	Borrelia_coriaceae_Co53_00456	Borrelia_hermsii_HS1_00431	Borrelia_anserina_Es_00428	Borrelia_duttonii_Ly_00438	Borrelia_recurrentis_A1_00453	Borrelia_crocidurae_str_Achema_00451	Borrelia_miyamotoi_LB_2001_00441	Borrelia_bavariensis_Pbi_00434	Borrelia_garinii_00418	Borrelia_afzelii_HLJ01_00466	Borrelia_bissetti_DN127_00429	Borrelia_burgdorferi_B31_00433	Borrelia_valaisiana_Tom4006_00428	Borrelia_chilensis_00427
kefB	Glutathione-regulated potassium-efflux system protein KefB	NewBorrelia_00411	Borrelia_turcica_IST7_00461	Candidatus_Borrelia_tachyglossi_00460	Borrelia_parkeri_HR1_00446	Borrelia_turicatae_91E135_00444	Borrelia_coriaceae_Co53_00470	Borrelia_hermsii_HS1_00445	Borrelia_anserina_Es_00441	Borrelia_duttonii_Ly_00451	Borrelia_recurrentis_A1_00466	Borrelia_crocidurae_str_Achema_00464	Borrelia_miyamotoi_LB_2001_00454	Borrelia_bavariensis_Pbi_00445	Borrelia_garinii_00407	Borrelia_afzelii_HLJ01_00479	Borrelia_bissetti_DN127_00440	Borrelia_burgdorferi_B31_00444	Borrelia_valaisiana_Tom4006_00439	Borrelia_chilensis_00438
rplD	50S ribosomal protein L4	NewBorrelia_00377	Borrelia_turcica_IST7_00498	Candidatus_Borrelia_tachyglossi_00499	Borrelia_parkeri_HR1_00482	Borrelia_turicatae_91E135_00480	Borrelia_coriaceae_Co53_00509	Borrelia_hermsii_HS1_00481	Borrelia_anserina_Es_00477	Borrelia_duttonii_Ly_00487	Borrelia_recurrentis_A1_00502	Borrelia_crocidurae_str_Achema_00501	Borrelia_miyamotoi_LB_2001_00490	Borrelia_bavariensis_Pbi_00479	Borrelia_garinii_00371	Borrelia_afzelii_HLJ01_00516	Borrelia_bissetti_DN127_00475	Borrelia_burgdorferi_B31_00479	Borrelia_valaisiana_Tom4006_00474	Borrelia_chilensis_00473
rplB	50S ribosomal protein L2	NewBorrelia_00375	Borrelia_turcica_IST7_00500	Candidatus_Borrelia_tachyglossi_00501	Borrelia_parkeri_HR1_00484	Borrelia_turicatae_91E135_00482	Borrelia_coriaceae_Co53_00511	Borrelia_hermsii_HS1_00483	Borrelia_anserina_Es_00479	Borrelia_duttonii_Ly_00489	Borrelia_recurrentis_A1_00504	Borrelia_crocidurae_str_Achema_00503	Borrelia_miyamotoi_LB_2001_00492	Borrelia_bavariensis_Pbi_00481	Borrelia_garinii_00369	Borrelia_afzelii_HLJ01_00518	Borrelia_bissetti_DN127_00477	Borrelia_burgdorferi_B31_00481	Borrelia_valaisiana_Tom4006_00476	Borrelia_chilensis_00475
rplV	50S ribosomal protein L22	NewBorrelia_00373	Borrelia_turcica_IST7_00502	Candidatus_Borrelia_tachyglossi_00503	Borrelia_parkeri_HR1_00486	Borrelia_turicatae_91E135_00484	Borrelia_coriaceae_Co53_00513	Borrelia_hermsii_HS1_00485	Borrelia_anserina_Es_00481	Borrelia_duttonii_Ly_00491	Borrelia_recurrentis_A1_00506	Borrelia_crocidurae_str_Achema_00505	Borrelia_miyamotoi_LB_2001_00494	Borrelia_bavariensis_Pbi_00483	Borrelia_garinii_00367	Borrelia_afzelii_HLJ01_00520	Borrelia_bissetti_DN127_00479	Borrelia_burgdorferi_B31_00483	Borrelia_valaisiana_Tom4006_00478	Borrelia_chilensis_00477
rpsQ	30S ribosomal protein S17	NewBorrelia_00369	Borrelia_turcica_IST7_00506	Candidatus_Borrelia_tachyglossi_00507	Borrelia_parkeri_HR1_00490	Borrelia_turicatae_91E135_00488	Borrelia_coriaceae_Co53_00517	Borrelia_hermsii_HS1_00489	Borrelia_anserina_Es_00486	Borrelia_duttonii_Ly_00495	Borrelia_recurrentis_A1_00510	Borrelia_crocidurae_str_Achema_00509	Borrelia_miyamotoi_LB_2001_00498	Borrelia_bavariensis_Pbi_00487	Borrelia_garinii_00363	Borrelia_afzelii_HLJ01_00524	Borrelia_bissetti_DN127_00483	Borrelia_burgdorferi_B31_00487	Borrelia_valaisiana_Tom4006_00482	Borrelia_chilensis_00481
rplE	50S ribosomal protein L5	NewBorrelia_00366	Borrelia_turcica_IST7_00509	Candidatus_Borrelia_tachyglossi_00510	Borrelia_parkeri_HR1_00493	Borrelia_turicatae_91E135_00491	Borrelia_coriaceae_Co53_00520	Borrelia_hermsii_HS1_00492	Borrelia_anserina_Es_00489	Borrelia_duttonii_Ly_00498	Borrelia_recurrentis_A1_00513	Borrelia_crocidurae_str_Achema_00512	Borrelia_miyamotoi_LB_2001_00501	Borrelia_bavariensis_Pbi_00490	Borrelia_garinii_00360	Borrelia_afzelii_HLJ01_00527	Borrelia_bissetti_DN127_00486	Borrelia_burgdorferi_B31_00490	Borrelia_valaisiana_Tom4006_00485	Borrelia_chilensis_00484
group_2535	hypothetical protein	NewBorrelia_00360	Borrelia_turcica_IST7_00515	Candidatus_Borrelia_tachyglossi_00516	Borrelia_parkeri_HR1_00499	Borrelia_turicatae_91E135_00497	Borrelia_coriaceae_Co53_00526	Borrelia_hermsii_HS1_00498	Borrelia_anserina_Es_00495	Borrelia_duttonii_Ly_00504	Borrelia_recurrentis_A1_00519	Borrelia_crocidurae_str_Achema_00518	Borrelia_miyamotoi_LB_2001_00507	Borrelia_bavariensis_Pbi_00496	Borrelia_garinii_00355	Borrelia_afzelii_HLJ01_00533	Borrelia_bissetti_DN127_00492	Borrelia_burgdorferi_B31_00496	Borrelia_valaisiana_Tom4006_00491	Borrelia_chilensis_00490
group_2536	hypothetical protein	NewBorrelia_00320	Borrelia_turcica_IST7_00557	Candidatus_Borrelia_tachyglossi_00561	Borrelia_parkeri_HR1_00540	Borrelia_turicatae_91E135_00537	Borrelia_coriaceae_Co53_00571	Borrelia_hermsii_HS1_00539	Borrelia_anserina_Es_00535	Borrelia_duttonii_Ly_00544	Borrelia_recurrentis_A1_00559	Borrelia_crocidurae_str_Achema_00561	Borrelia_miyamotoi_LB_2001_00546	Borrelia_bavariensis_Pbi_00536	Borrelia_garinii_00315	Borrelia_afzelii_HLJ01_00577	Borrelia_bissetti_DN127_00531	Borrelia_burgdorferi_B31_00539	Borrelia_valaisiana_Tom4006_00531	Borrelia_chilensis_00530
group_2537	hypothetical protein	NewBorrelia_00313	Borrelia_turcica_IST7_00564	Candidatus_Borrelia_tachyglossi_00568	Borrelia_parkeri_HR1_00547	Borrelia_turicatae_91E135_00544	Borrelia_coriaceae_Co53_00578	Borrelia_hermsii_HS1_00546	Borrelia_anserina_Es_00542	Borrelia_duttonii_Ly_00551	Borrelia_recurrentis_A1_00566	Borrelia_crocidurae_str_Achema_00568	Borrelia_miyamotoi_LB_2001_00553	Borrelia_bavariensis_Pbi_00542	Borrelia_garinii_00309	Borrelia_afzelii_HLJ01_00583	Borrelia_bissetti_DN127_00537	Borrelia_burgdorferi_B31_00545	Borrelia_valaisiana_Tom4006_00537	Borrelia_chilensis_00536
htpG	Chaperone protein HtpG	NewBorrelia_00297	Borrelia_turcica_IST7_00580	Candidatus_Borrelia_tachyglossi_00584	Borrelia_parkeri_HR1_00563	Borrelia_turicatae_91E135_00560	Borrelia_coriaceae_Co53_00594	Borrelia_hermsii_HS1_00562	Borrelia_anserina_Es_00558	Borrelia_duttonii_Ly_00567	Borrelia_recurrentis_A1_00582	Borrelia_crocidurae_str_Achema_00586	Borrelia_miyamotoi_LB_2001_00569	Borrelia_bavariensis_Pbi_00558	Borrelia_garinii_00293	Borrelia_afzelii_HLJ01_00602	Borrelia_bissetti_DN127_00553	Borrelia_burgdorferi_B31_00561	Borrelia_valaisiana_Tom4006_00553	Borrelia_chilensis_00552
group_2539	hypothetical protein	NewBorrelia_00288	Borrelia_turcica_IST7_00590	Candidatus_Borrelia_tachyglossi_00593	Borrelia_parkeri_HR1_00572	Borrelia_turicatae_91E135_00570	Borrelia_coriaceae_Co53_00603	Borrelia_hermsii_HS1_00571	Borrelia_anserina_Es_00566	Borrelia_duttonii_Ly_00576	Borrelia_recurrentis_A1_00591	Borrelia_crocidurae_str_Achema_00595	Borrelia_miyamotoi_LB_2001_00577	Borrelia_bavariensis_Pbi_00567	Borrelia_garinii_00284	Borrelia_afzelii_HLJ01_00612	Borrelia_bissetti_DN127_00562	Borrelia_burgdorferi_B31_00570	Borrelia_valaisiana_Tom4006_00562	Borrelia_chilensis_00561
clpP_1	ATP-dependent Clp protease proteolytic subunit	NewBorrelia_00244	Borrelia_turcica_IST7_00635	Candidatus_Borrelia_tachyglossi_00637	Borrelia_parkeri_HR1_00617	Borrelia_turicatae_91E135_00614	Borrelia_coriaceae_Co53_00649	Borrelia_hermsii_HS1_00616	Borrelia_anserina_Es_00608	Borrelia_duttonii_Ly_00620	Borrelia_recurrentis_A1_00635	Borrelia_crocidurae_str_Achema_00641	Borrelia_miyamotoi_LB_2001_00616	Borrelia_bavariensis_Pbi_00614	Borrelia_garinii_00238	Borrelia_afzelii_HLJ01_00658	Borrelia_bissetti_DN127_00608	Borrelia_burgdorferi_B31_00616	Borrelia_valaisiana_Tom4006_00608	Borrelia_chilensis_00607
group_2541	hypothetical protein	NewBorrelia_00182	Borrelia_turcica_IST7_00700	Candidatus_Borrelia_tachyglossi_00703	Borrelia_parkeri_HR1_00682	Borrelia_turicatae_91E135_00679	Borrelia_coriaceae_Co53_00725	Borrelia_hermsii_HS1_00681	Borrelia_anserina_Es_00672	Borrelia_duttonii_Ly_00684	Borrelia_recurrentis_A1_00698	Borrelia_crocidurae_str_Achema_00710	Borrelia_miyamotoi_LB_2001_00682	Borrelia_bavariensis_Pbi_00680	Borrelia_garinii_00172	Borrelia_afzelii_HLJ01_00728	Borrelia_bissetti_DN127_00674	Borrelia_burgdorferi_B31_00683	Borrelia_valaisiana_Tom4006_00674	Borrelia_chilensis_00673
group_2542	hypothetical protein	NewBorrelia_00142	Borrelia_turcica_IST7_00741	Candidatus_Borrelia_tachyglossi_00747	Borrelia_parkeri_HR1_00724	Borrelia_turicatae_91E135_00722	Borrelia_coriaceae_Co53_00768	Borrelia_hermsii_HS1_00722	Borrelia_anserina_Es_00711	Borrelia_duttonii_Ly_00724	Borrelia_recurrentis_A1_00737	Borrelia_crocidurae_str_Achema_00753	Borrelia_miyamotoi_LB_2001_00723	Borrelia_bavariensis_Pbi_00719	Borrelia_garinii_00133	Borrelia_afzelii_HLJ01_00770	Borrelia_bissetti_DN127_00713	Borrelia_burgdorferi_B31_00722	Borrelia_valaisiana_Tom4006_00713	Borrelia_chilensis_00712
group_2543	hypothetical protein	NewBorrelia_00141	Borrelia_turcica_IST7_00742	Candidatus_Borrelia_tachyglossi_00748	Borrelia_parkeri_HR1_00725	Borrelia_turicatae_91E135_00723	Borrelia_coriaceae_Co53_00769	Borrelia_hermsii_HS1_00723	Borrelia_anserina_Es_00712	Borrelia_duttonii_Ly_00725	Borrelia_recurrentis_A1_00738	Borrelia_crocidurae_str_Achema_00754	Borrelia_miyamotoi_LB_2001_00724	Borrelia_bavariensis_Pbi_00720	Borrelia_garinii_00132	Borrelia_afzelii_HLJ01_00771	Borrelia_bissetti_DN127_00714	Borrelia_burgdorferi_B31_00723	Borrelia_valaisiana_Tom4006_00714	Borrelia_chilensis_00713
group_2544	hypothetical protein	NewBorrelia_00139	Borrelia_turcica_IST7_00744	Candidatus_Borrelia_tachyglossi_00750	Borrelia_parkeri_HR1_00727	Borrelia_turicatae_91E135_00725	Borrelia_coriaceae_Co53_00771	Borrelia_hermsii_HS1_00725	Borrelia_anserina_Es_00714	Borrelia_duttonii_Ly_00727	Borrelia_recurrentis_A1_00740	Borrelia_crocidurae_str_Achema_00756	Borrelia_miyamotoi_LB_2001_00726	Borrelia_bavariensis_Pbi_00722	Borrelia_garinii_00130	Borrelia_afzelii_HLJ01_00773	Borrelia_bissetti_DN127_00716	Borrelia_burgdorferi_B31_00725	Borrelia_valaisiana_Tom4006_00716	Borrelia_chilensis_00715
ktrB	Ktr system potassium uptake protein B	NewBorrelia_00131	Borrelia_turcica_IST7_00752	Candidatus_Borrelia_tachyglossi_00758	Borrelia_parkeri_HR1_00735	Borrelia_turicatae_91E135_00733	Borrelia_coriaceae_Co53_00780	Borrelia_hermsii_HS1_00733	Borrelia_anserina_Es_00722	Borrelia_duttonii_Ly_00735	Borrelia_recurrentis_A1_00748	Borrelia_crocidurae_str_Achema_00765	Borrelia_miyamotoi_LB_2001_00734	Borrelia_bavariensis_Pbi_00730	Borrelia_garinii_00122	Borrelia_afzelii_HLJ01_00781	Borrelia_bissetti_DN127_00725	Borrelia_burgdorferi_B31_00733	Borrelia_valaisiana_Tom4006_00724	Borrelia_chilensis_00723
group_2546	Iron-sulfur cluster carrier protein	NewBorrelia_00129	Borrelia_turcica_IST7_00754	Candidatus_Borrelia_tachyglossi_00760	Borrelia_parkeri_HR1_00737	Borrelia_turicatae_91E135_00735	Borrelia_coriaceae_Co53_00782	Borrelia_hermsii_HS1_00735	Borrelia_anserina_Es_00724	Borrelia_duttonii_Ly_00737	Borrelia_recurrentis_A1_00750	Borrelia_crocidurae_str_Achema_00767	Borrelia_miyamotoi_LB_2001_00736	Borrelia_bavariensis_Pbi_00732	Borrelia_garinii_00120	Borrelia_afzelii_HLJ01_00783	Borrelia_bissetti_DN127_00727	Borrelia_burgdorferi_B31_00735	Borrelia_valaisiana_Tom4006_00726	Borrelia_chilensis_00725
ftsH	ATP-dependent zinc metalloprotease FtsH	NewBorrelia_00060	Borrelia_turcica_IST7_00823	Candidatus_Borrelia_tachyglossi_00830	Borrelia_parkeri_HR1_00805	Borrelia_turicatae_91E135_00802	Borrelia_coriaceae_Co53_00850	Borrelia_hermsii_HS1_00802	Borrelia_anserina_Es_00791	Borrelia_duttonii_Ly_00804	Borrelia_recurrentis_A1_00818	Borrelia_crocidurae_str_Achema_00835	Borrelia_miyamotoi_LB_2001_00802	Borrelia_bavariensis_Pbi_00799	Borrelia_garinii_00055	Borrelia_afzelii_HLJ01_00851	Borrelia_bissetti_DN127_00791	Borrelia_burgdorferi_B31_00800	Borrelia_valaisiana_Tom4006_00792	Borrelia_chilensis_00791
rpsO	30S ribosomal protein S15	NewBorrelia_00043	Borrelia_turcica_IST7_00840	Candidatus_Borrelia_tachyglossi_00847	Borrelia_parkeri_HR1_00822	Borrelia_turicatae_91E135_00819	Borrelia_coriaceae_Co53_00868	Borrelia_hermsii_HS1_00819	Borrelia_anserina_Es_00808	Borrelia_duttonii_Ly_00821	Borrelia_recurrentis_A1_00835	Borrelia_crocidurae_str_Achema_00852	Borrelia_miyamotoi_LB_2001_00820	Borrelia_bavariensis_Pbi_00814	Borrelia_garinii_00040	Borrelia_afzelii_HLJ01_00867	Borrelia_bissetti_DN127_00806	Borrelia_burgdorferi_B31_00815	Borrelia_valaisiana_Tom4006_00807	Borrelia_chilensis_00806
uvrA	UvrABC system protein A	NewBorrelia_00012	Borrelia_turcica_IST7_00874	Candidatus_Borrelia_tachyglossi_00880	Borrelia_parkeri_HR1_00855	Borrelia_turicatae_91E135_00852	Borrelia_coriaceae_Co53_00903	Borrelia_hermsii_HS1_00853	Borrelia_anserina_Es_00841	Borrelia_duttonii_Ly_00859	Borrelia_recurrentis_A1_00870	Borrelia_crocidurae_str_Achema_00891	Borrelia_miyamotoi_LB_2001_00853	Borrelia_bavariensis_Pbi_00845	Borrelia_garinii_00008	Borrelia_afzelii_HLJ01_00901	Borrelia_bissetti_DN127_00837	Borrelia_burgdorferi_B31_00846	Borrelia_valaisiana_Tom4006_00838	Borrelia_chilensis_00837
gyrB_1	DNA gyrase subunit B	NewBorrelia_00809	Borrelia_turcica_IST7_00039	Candidatus_Borrelia_tachyglossi_00036	Borrelia_parkeri_HR1_00036	Borrelia_turicatae_91E135_00036	Borrelia_coriaceae_Co53_00034	Borrelia_hermsii_HS1_00036	Borrelia_anserina_Es_00036	Borrelia_duttonii_Ly_00048	Borrelia_recurrentis_A1_00051	Borrelia_crocidurae_str_Achema_00041	Borrelia_miyamotoi_LB_2001_00036	Borrelia_bavariensis_Pbi_00036	Borrelia_garinii_00814	Borrelia_afzelii_HLJ01_00038	Borrelia_bissetti_DN127_00036	Borrelia_burgdorferi_B31_00037	Borrelia_valaisiana_Tom4006_00035	Borrelia_chilensis_00034
corC	Magnesium and cobalt efflux protein CorC	NewBorrelia_00788	Borrelia_turcica_IST7_00061	Candidatus_Borrelia_tachyglossi_00059	Borrelia_parkeri_HR1_00058	Borrelia_turicatae_91E135_00058	Borrelia_coriaceae_Co53_00056	Borrelia_hermsii_HS1_00058	Borrelia_anserina_Es_00058	Borrelia_duttonii_Ly_00070	Borrelia_recurrentis_A1_00073	Borrelia_crocidurae_str_Achema_00063	Borrelia_miyamotoi_LB_2001_00058	Borrelia_bavariensis_Pbi_00058	Borrelia_garinii_00792	Borrelia_afzelii_HLJ01_00059	Borrelia_bissetti_DN127_00058	Borrelia_burgdorferi_B31_00059	Borrelia_valaisiana_Tom4006_00057	Borrelia_chilensis_00056
group_2581	hypothetical protein	NewBorrelia_00718	Borrelia_turcica_IST7_00138	Candidatus_Borrelia_tachyglossi_00136	Borrelia_parkeri_HR1_00133	Borrelia_turicatae_91E135_00133	Borrelia_coriaceae_Co53_00133	Borrelia_hermsii_HS1_00132	Borrelia_anserina_Es_00132	Borrelia_duttonii_Ly_00145	Borrelia_recurrentis_A1_00150	Borrelia_crocidurae_str_Achema_00141	Borrelia_miyamotoi_LB_2001_00133	Borrelia_bavariensis_Pbi_00133	Borrelia_garinii_00719	Borrelia_afzelii_HLJ01_00136	Borrelia_bissetti_DN127_00131	Borrelia_burgdorferi_B31_00133	Borrelia_valaisiana_Tom4006_00130	Borrelia_chilensis_00129
fla	Flagellar filament 41 kDa core protein	NewBorrelia_00706	Borrelia_turcica_IST7_00150	Candidatus_Borrelia_tachyglossi_00148	Borrelia_parkeri_HR1_00146	Borrelia_turicatae_91E135_00146	Borrelia_coriaceae_Co53_00146	Borrelia_hermsii_HS1_00145	Borrelia_anserina_Es_00145	Borrelia_duttonii_Ly_00157	Borrelia_recurrentis_A1_00162	Borrelia_crocidurae_str_Achema_00154	Borrelia_miyamotoi_LB_2001_00153	Borrelia_bavariensis_Pbi_00145	Borrelia_garinii_00707	Borrelia_afzelii_HLJ01_00150	Borrelia_bissetti_DN127_00144	Borrelia_burgdorferi_B31_00146	Borrelia_valaisiana_Tom4006_00142	Borrelia_chilensis_00142
rplT	50S ribosomal protein L20	NewBorrelia_00668	Borrelia_turcica_IST7_00189	Candidatus_Borrelia_tachyglossi_00187	Borrelia_parkeri_HR1_00183	Borrelia_turicatae_91E135_00183	Borrelia_coriaceae_Co53_00184	Borrelia_hermsii_HS1_00182	Borrelia_anserina_Es_00181	Borrelia_duttonii_Ly_00194	Borrelia_recurrentis_A1_00200	Borrelia_crocidurae_str_Achema_00192	Borrelia_miyamotoi_LB_2001_00192	Borrelia_bavariensis_Pbi_00184	Borrelia_garinii_00668	Borrelia_afzelii_HLJ01_00191	Borrelia_bissetti_DN127_00183	Borrelia_burgdorferi_B31_00185	Borrelia_valaisiana_Tom4006_00181	Borrelia_chilensis_00181
rho	Transcription termination factor Rho	NewBorrelia_00622	Borrelia_turcica_IST7_00235	Candidatus_Borrelia_tachyglossi_00235	Borrelia_parkeri_HR1_00229	Borrelia_turicatae_91E135_00226	Borrelia_coriaceae_Co53_00235	Borrelia_hermsii_HS1_00225	Borrelia_anserina_Es_00225	Borrelia_duttonii_Ly_00237	Borrelia_recurrentis_A1_00243	Borrelia_crocidurae_str_Achema_00236	Borrelia_miyamotoi_LB_2001_00234	Borrelia_bavariensis_Pbi_00228	Borrelia_garinii_00623	Borrelia_afzelii_HLJ01_00244	Borrelia_bissetti_DN127_00227	Borrelia_burgdorferi_B31_00230	Borrelia_valaisiana_Tom4006_00226	Borrelia_chilensis_00225
rpsT	30S ribosomal protein S20	NewBorrelia_00619	Borrelia_turcica_IST7_00238	Candidatus_Borrelia_tachyglossi_00238	Borrelia_parkeri_HR1_00232	Borrelia_turicatae_91E135_00229	Borrelia_coriaceae_Co53_00238	Borrelia_hermsii_HS1_00228	Borrelia_anserina_Es_00228	Borrelia_duttonii_Ly_00240	Borrelia_recurrentis_A1_00246	Borrelia_crocidurae_str_Achema_00240	Borrelia_miyamotoi_LB_2001_00237	Borrelia_bavariensis_Pbi_00231	Borrelia_garinii_00620	Borrelia_afzelii_HLJ01_00247	Borrelia_bissetti_DN127_00230	Borrelia_burgdorferi_B31_00233	Borrelia_valaisiana_Tom4006_00229	Borrelia_chilensis_00228
rpsI	30S ribosomal protein S9	NewBorrelia_00518	Borrelia_turcica_IST7_00346	Candidatus_Borrelia_tachyglossi_00346	Borrelia_parkeri_HR1_00338	Borrelia_turicatae_91E135_00335	Borrelia_coriaceae_Co53_00353	Borrelia_hermsii_HS1_00334	Borrelia_anserina_Es_00329	Borrelia_duttonii_Ly_00345	Borrelia_recurrentis_A1_00360	Borrelia_crocidurae_str_Achema_00353	Borrelia_miyamotoi_LB_2001_00342	Borrelia_bavariensis_Pbi_00333	Borrelia_garinii_00518	Borrelia_afzelii_HLJ01_00360	Borrelia_bissetti_DN127_00331	Borrelia_burgdorferi_B31_00334	Borrelia_valaisiana_Tom4006_00332	Borrelia_chilensis_00331
luxS	S-ribosylhomocysteine lyase	NewBorrelia_00482	Borrelia_turcica_IST7_00383	Candidatus_Borrelia_tachyglossi_00383	Borrelia_parkeri_HR1_00374	Borrelia_turicatae_91E135_00371	Borrelia_coriaceae_Co53_00394	Borrelia_hermsii_HS1_00370	Borrelia_anserina_Es_00366	Borrelia_duttonii_Ly_00380	Borrelia_recurrentis_A1_00396	Borrelia_crocidurae_str_Achema_00391	Borrelia_miyamotoi_LB_2001_00378	Borrelia_bavariensis_Pbi_00371	Borrelia_garinii_00479	Borrelia_afzelii_HLJ01_00402	Borrelia_bissetti_DN127_00369	Borrelia_burgdorferi_B31_00372	Borrelia_valaisiana_Tom4006_00370	Borrelia_chilensis_00369
rpsG	30S ribosomal protein S7	NewBorrelia_00474	Borrelia_turcica_IST7_00392	Candidatus_Borrelia_tachyglossi_00392	Borrelia_parkeri_HR1_00382	Borrelia_turicatae_91E135_00379	Borrelia_coriaceae_Co53_00402	Borrelia_hermsii_HS1_00378	Borrelia_anserina_Es_00376	Borrelia_duttonii_Ly_00388	Borrelia_recurrentis_A1_00404	Borrelia_crocidurae_str_Achema_00400	Borrelia_miyamotoi_LB_2001_00385	Borrelia_bavariensis_Pbi_00383	Borrelia_garinii_00468	Borrelia_afzelii_HLJ01_00414	Borrelia_bissetti_DN127_00379	Borrelia_burgdorferi_B31_00381	Borrelia_valaisiana_Tom4006_00379	Borrelia_chilensis_00378
rpoC	DNA-directed RNA polymerase subunit beta'	NewBorrelia_00472	Borrelia_turcica_IST7_00394	Candidatus_Borrelia_tachyglossi_00394	Borrelia_parkeri_HR1_00384	Borrelia_turicatae_91E135_00381	Borrelia_coriaceae_Co53_00404	Borrelia_hermsii_HS1_00380	Borrelia_anserina_Es_00378	Borrelia_duttonii_Ly_00390	Borrelia_recurrentis_A1_00406	Borrelia_crocidurae_str_Achema_00402	Borrelia_miyamotoi_LB_2001_00387	Borrelia_bavariensis_Pbi_00385	Borrelia_garinii_00466	Borrelia_afzelii_HLJ01_00416	Borrelia_bissetti_DN127_00381	Borrelia_burgdorferi_B31_00383	Borrelia_valaisiana_Tom4006_00381	Borrelia_chilensis_00380
ptsH	Phosphocarrier protein HPr	NewBorrelia_00300	Borrelia_turcica_IST7_00577	Candidatus_Borrelia_tachyglossi_00581	Borrelia_parkeri_HR1_00560	Borrelia_turicatae_91E135_00557	Borrelia_coriaceae_Co53_00591	Borrelia_hermsii_HS1_00559	Borrelia_anserina_Es_00555	Borrelia_duttonii_Ly_00564	Borrelia_recurrentis_A1_00579	Borrelia_crocidurae_str_Achema_00583	Borrelia_miyamotoi_LB_2001_00566	Borrelia_bavariensis_Pbi_00555	Borrelia_garinii_00296	Borrelia_afzelii_HLJ01_00598	Borrelia_bissetti_DN127_00550	Borrelia_burgdorferi_B31_00558	Borrelia_valaisiana_Tom4006_00550	Borrelia_chilensis_00549
group_2600	hypothetical protein	NewBorrelia_00291	Borrelia_turcica_IST7_00587	Candidatus_Borrelia_tachyglossi_00590	Borrelia_parkeri_HR1_00569	Borrelia_turicatae_91E135_00567	Borrelia_coriaceae_Co53_00600	Borrelia_hermsii_HS1_00568	Borrelia_anserina_Es_00563	Borrelia_duttonii_Ly_00573	Borrelia_recurrentis_A1_00588	Borrelia_crocidurae_str_Achema_00592	Borrelia_miyamotoi_LB_2001_00574	Borrelia_bavariensis_Pbi_00564	Borrelia_garinii_00287	Borrelia_afzelii_HLJ01_00609	Borrelia_bissetti_DN127_00559	Borrelia_burgdorferi_B31_00567	Borrelia_valaisiana_Tom4006_00559	Borrelia_chilensis_00558
potA	Spermidine/putrescine import ATP-binding protein PotA	NewBorrelia_00212	Borrelia_turcica_IST7_00668	Candidatus_Borrelia_tachyglossi_00671	Borrelia_parkeri_HR1_00650	Borrelia_turicatae_91E135_00647	Borrelia_coriaceae_Co53_00690	Borrelia_hermsii_HS1_00649	Borrelia_anserina_Es_00640	Borrelia_duttonii_Ly_00652	Borrelia_recurrentis_A1_00666	Borrelia_crocidurae_str_Achema_00677	Borrelia_miyamotoi_LB_2001_00648	Borrelia_bavariensis_Pbi_00648	Borrelia_garinii_00204	Borrelia_afzelii_HLJ01_00695	Borrelia_bissetti_DN127_00642	Borrelia_burgdorferi_B31_00651	Borrelia_valaisiana_Tom4006_00642	Borrelia_chilensis_00641
group_2602	hypothetical protein	NewBorrelia_00207	Borrelia_turcica_IST7_00673	Candidatus_Borrelia_tachyglossi_00676	Borrelia_parkeri_HR1_00655	Borrelia_turicatae_91E135_00652	Borrelia_coriaceae_Co53_00695	Borrelia_hermsii_HS1_00654	Borrelia_anserina_Es_00645	Borrelia_duttonii_Ly_00657	Borrelia_recurrentis_A1_00671	Borrelia_crocidurae_str_Achema_00682	Borrelia_miyamotoi_LB_2001_00653	Borrelia_bavariensis_Pbi_00653	Borrelia_garinii_00199	Borrelia_afzelii_HLJ01_00700	Borrelia_bissetti_DN127_00647	Borrelia_burgdorferi_B31_00656	Borrelia_valaisiana_Tom4006_00647	Borrelia_chilensis_00646
group_2603	hypothetical protein	NewBorrelia_00191	Borrelia_turcica_IST7_00691	Candidatus_Borrelia_tachyglossi_00694	Borrelia_parkeri_HR1_00673	Borrelia_turicatae_91E135_00670	Borrelia_coriaceae_Co53_00716	Borrelia_hermsii_HS1_00672	Borrelia_anserina_Es_00663	Borrelia_duttonii_Ly_00675	Borrelia_recurrentis_A1_00689	Borrelia_crocidurae_str_Achema_00701	Borrelia_miyamotoi_LB_2001_00673	Borrelia_bavariensis_Pbi_00671	Borrelia_garinii_00181	Borrelia_afzelii_HLJ01_00719	Borrelia_bissetti_DN127_00665	Borrelia_burgdorferi_B31_00674	Borrelia_valaisiana_Tom4006_00665	Borrelia_chilensis_00664
eno	Enolase	NewBorrelia_00519	Borrelia_turcica_IST7_00345	Candidatus_Borrelia_tachyglossi_00345	Borrelia_parkeri_HR1_00337	Borrelia_turicatae_91E135_00334	Borrelia_coriaceae_Co53_00352	Borrelia_hermsii_HS1_00333	Borrelia_anserina_Es_00328	Borrelia_duttonii_Ly_00344	Borrelia_recurrentis_A1_00359	Borrelia_crocidurae_str_Achema_00352	Borrelia_miyamotoi_LB_2001_00341	Borrelia_bavariensis_Pbi_00332	Borrelia_garinii_00519	Borrelia_afzelii_HLJ01_00359	Borrelia_bissetti_DN127_00330	Borrelia_burgdorferi_B31_00333	Borrelia_valaisiana_Tom4006_00331	Borrelia_chilensis_00330
ntpB	V-type sodium ATPase subunit B	NewBorrelia_00756	Borrelia_turcica_IST7_00098	Candidatus_Borrelia_tachyglossi_00094	Borrelia_parkeri_HR1_00092	Borrelia_turicatae_91E135_00091	Borrelia_coriaceae_Co53_00092	Borrelia_hermsii_HS1_00091	Borrelia_anserina_Es_00091	Borrelia_duttonii_Ly_00103	Borrelia_recurrentis_A1_00106	Borrelia_crocidurae_str_Achema_00099	Borrelia_miyamotoi_LB_2001_00091	Borrelia_bavariensis_Pbi_00093	Borrelia_garinii_00759	Borrelia_afzelii_HLJ01_00094	Borrelia_bissetti_DN127_00091	Borrelia_burgdorferi_B31_00093	Borrelia_valaisiana_Tom4006_00090	Borrelia_chilensis_00089
group_2632	hypothetical protein	NewBorrelia_00694	Borrelia_turcica_IST7_00163	Candidatus_Borrelia_tachyglossi_00161	Borrelia_parkeri_HR1_00157	Borrelia_turicatae_91E135_00157	Borrelia_coriaceae_Co53_00158	Borrelia_hermsii_HS1_00156	Borrelia_anserina_Es_00155	Borrelia_duttonii_Ly_00168	Borrelia_recurrentis_A1_00173	Borrelia_crocidurae_str_Achema_00165	Borrelia_miyamotoi_LB_2001_00164	Borrelia_bavariensis_Pbi_00158	Borrelia_garinii_00694	Borrelia_afzelii_HLJ01_00163	Borrelia_bissetti_DN127_00157	Borrelia_burgdorferi_B31_00159	Borrelia_valaisiana_Tom4006_00155	Borrelia_chilensis_00155
infA	Translation initiation factor IF-1	NewBorrelia_00687	Borrelia_turcica_IST7_00170	Candidatus_Borrelia_tachyglossi_00168	Borrelia_parkeri_HR1_00164	Borrelia_turicatae_91E135_00164	Borrelia_coriaceae_Co53_00165	Borrelia_hermsii_HS1_00163	Borrelia_anserina_Es_00162	Borrelia_duttonii_Ly_00175	Borrelia_recurrentis_A1_00181	Borrelia_crocidurae_str_Achema_00172	Borrelia_miyamotoi_LB_2001_00173	Borrelia_bavariensis_Pbi_00165	Borrelia_garinii_00687	Borrelia_afzelii_HLJ01_00170	Borrelia_bissetti_DN127_00164	Borrelia_burgdorferi_B31_00166	Borrelia_valaisiana_Tom4006_00162	Borrelia_chilensis_00162
zupT	Zinc transporter ZupT	NewBorrelia_00632	Borrelia_turcica_IST7_00225	Candidatus_Borrelia_tachyglossi_00225	Borrelia_parkeri_HR1_00219	Borrelia_turicatae_91E135_00216	Borrelia_coriaceae_Co53_00225	Borrelia_hermsii_HS1_00215	Borrelia_anserina_Es_00215	Borrelia_duttonii_Ly_00227	Borrelia_recurrentis_A1_00233	Borrelia_crocidurae_str_Achema_00226	Borrelia_miyamotoi_LB_2001_00225	Borrelia_bavariensis_Pbi_00217	Borrelia_garinii_00634	Borrelia_afzelii_HLJ01_00230	Borrelia_bissetti_DN127_00217	Borrelia_burgdorferi_B31_00219	Borrelia_valaisiana_Tom4006_00215	Borrelia_chilensis_00215
flgC	Flagellar basal-body rod protein FlgC	NewBorrelia_00559	Borrelia_turcica_IST7_00302	Candidatus_Borrelia_tachyglossi_00302	Borrelia_parkeri_HR1_00296	Borrelia_turicatae_91E135_00293	Borrelia_coriaceae_Co53_00305	Borrelia_hermsii_HS1_00292	Borrelia_anserina_Es_00287	Borrelia_duttonii_Ly_00304	Borrelia_recurrentis_A1_00317	Borrelia_crocidurae_str_Achema_00306	Borrelia_miyamotoi_LB_2001_00301	Borrelia_bavariensis_Pbi_00292	Borrelia_garinii_00559	Borrelia_afzelii_HLJ01_00313	Borrelia_bissetti_DN127_00290	Borrelia_burgdorferi_B31_00293	Borrelia_valaisiana_Tom4006_00290	Borrelia_chilensis_00290
hslV	ATP-dependent protease subunit HslV	NewBorrelia_00556	Borrelia_turcica_IST7_00305	Candidatus_Borrelia_tachyglossi_00305	Borrelia_parkeri_HR1_00299	Borrelia_turicatae_91E135_00296	Borrelia_coriaceae_Co53_00308	Borrelia_hermsii_HS1_00295	Borrelia_anserina_Es_00290	Borrelia_duttonii_Ly_00307	Borrelia_recurrentis_A1_00320	Borrelia_crocidurae_str_Achema_00310	Borrelia_miyamotoi_LB_2001_00304	Borrelia_bavariensis_Pbi_00295	Borrelia_garinii_00556	Borrelia_afzelii_HLJ01_00316	Borrelia_bissetti_DN127_00293	Borrelia_burgdorferi_B31_00296	Borrelia_valaisiana_Tom4006_00293	Borrelia_chilensis_00293
carD	RNA polymerase-binding transcription factor CarD	NewBorrelia_00502	Borrelia_turcica_IST7_00363	Candidatus_Borrelia_tachyglossi_00363	Borrelia_parkeri_HR1_00355	Borrelia_turicatae_91E135_00352	Borrelia_coriaceae_Co53_00374	Borrelia_hermsii_HS1_00351	Borrelia_anserina_Es_00346	Borrelia_duttonii_Ly_00361	Borrelia_recurrentis_A1_00376	Borrelia_crocidurae_str_Achema_00371	Borrelia_miyamotoi_LB_2001_00359	Borrelia_bavariensis_Pbi_00350	Borrelia_garinii_00501	Borrelia_afzelii_HLJ01_00381	Borrelia_bissetti_DN127_00348	Borrelia_burgdorferi_B31_00351	Borrelia_valaisiana_Tom4006_00349	Borrelia_chilensis_00348
rpoB	DNA-directed RNA polymerase subunit beta	NewBorrelia_00471	Borrelia_turcica_IST7_00395	Candidatus_Borrelia_tachyglossi_00395	Borrelia_parkeri_HR1_00385	Borrelia_turicatae_91E135_00382	Borrelia_coriaceae_Co53_00405	Borrelia_hermsii_HS1_00381	Borrelia_anserina_Es_00379	Borrelia_duttonii_Ly_00391	Borrelia_recurrentis_A1_00407	Borrelia_crocidurae_str_Achema_00403	Borrelia_miyamotoi_LB_2001_00388	Borrelia_bavariensis_Pbi_00386	Borrelia_garinii_00465	Borrelia_afzelii_HLJ01_00417	Borrelia_bissetti_DN127_00382	Borrelia_burgdorferi_B31_00384	Borrelia_valaisiana_Tom4006_00382	Borrelia_chilensis_00381
rplC	50S ribosomal protein L3	NewBorrelia_00378	Borrelia_turcica_IST7_00497	Candidatus_Borrelia_tachyglossi_00498	Borrelia_parkeri_HR1_00481	Borrelia_turicatae_91E135_00479	Borrelia_coriaceae_Co53_00508	Borrelia_hermsii_HS1_00480	Borrelia_anserina_Es_00476	Borrelia_duttonii_Ly_00486	Borrelia_recurrentis_A1_00501	Borrelia_crocidurae_str_Achema_00500	Borrelia_miyamotoi_LB_2001_00489	Borrelia_bavariensis_Pbi_00478	Borrelia_garinii_00372	Borrelia_afzelii_HLJ01_00515	Borrelia_bissetti_DN127_00474	Borrelia_burgdorferi_B31_00478	Borrelia_valaisiana_Tom4006_00473	Borrelia_chilensis_00472
rplW	50S ribosomal protein L23	NewBorrelia_00376	Borrelia_turcica_IST7_00499	Candidatus_Borrelia_tachyglossi_00500	Borrelia_parkeri_HR1_00483	Borrelia_turicatae_91E135_00481	Borrelia_coriaceae_Co53_00510	Borrelia_hermsii_HS1_00482	Borrelia_anserina_Es_00478	Borrelia_duttonii_Ly_00488	Borrelia_recurrentis_A1_00503	Borrelia_crocidurae_str_Achema_00502	Borrelia_miyamotoi_LB_2001_00491	Borrelia_bavariensis_Pbi_00480	Borrelia_garinii_00370	Borrelia_afzelii_HLJ01_00517	Borrelia_bissetti_DN127_00476	Borrelia_burgdorferi_B31_00480	Borrelia_valaisiana_Tom4006_00475	Borrelia_chilensis_00474
rpsE	30S ribosomal protein S5	NewBorrelia_00361	Borrelia_turcica_IST7_00514	Candidatus_Borrelia_tachyglossi_00515	Borrelia_parkeri_HR1_00498	Borrelia_turicatae_91E135_00496	Borrelia_coriaceae_Co53_00525	Borrelia_hermsii_HS1_00497	Borrelia_anserina_Es_00494	Borrelia_duttonii_Ly_00503	Borrelia_recurrentis_A1_00518	Borrelia_crocidurae_str_Achema_00517	Borrelia_miyamotoi_LB_2001_00506	Borrelia_bavariensis_Pbi_00495	Borrelia_garinii_00356	Borrelia_afzelii_HLJ01_00532	Borrelia_bissetti_DN127_00491	Borrelia_burgdorferi_B31_00495	Borrelia_valaisiana_Tom4006_00490	Borrelia_chilensis_00489
rpsM	30S ribosomal protein S13	NewBorrelia_00357	Borrelia_turcica_IST7_00519	Candidatus_Borrelia_tachyglossi_00520	Borrelia_parkeri_HR1_00503	Borrelia_turicatae_91E135_00501	Borrelia_coriaceae_Co53_00530	Borrelia_hermsii_HS1_00502	Borrelia_anserina_Es_00499	Borrelia_duttonii_Ly_00508	Borrelia_recurrentis_A1_00523	Borrelia_crocidurae_str_Achema_00522	Borrelia_miyamotoi_LB_2001_00510	Borrelia_bavariensis_Pbi_00500	Borrelia_garinii_00351	Borrelia_afzelii_HLJ01_00537	Borrelia_bissetti_DN127_00496	Borrelia_burgdorferi_B31_00500	Borrelia_valaisiana_Tom4006_00495	Borrelia_chilensis_00494
fusA_1	Elongation factor G	NewBorrelia_00318	Borrelia_turcica_IST7_00559	Candidatus_Borrelia_tachyglossi_00563	Borrelia_parkeri_HR1_00542	Borrelia_turicatae_91E135_00539	Borrelia_coriaceae_Co53_00573	Borrelia_hermsii_HS1_00541	Borrelia_anserina_Es_00537	Borrelia_duttonii_Ly_00546	Borrelia_recurrentis_A1_00561	Borrelia_crocidurae_str_Achema_00563	Borrelia_miyamotoi_LB_2001_00548	Borrelia_bavariensis_Pbi_00538	Borrelia_garinii_00313	Borrelia_afzelii_HLJ01_00579	Borrelia_bissetti_DN127_00533	Borrelia_burgdorferi_B31_00541	Borrelia_valaisiana_Tom4006_00533	Borrelia_chilensis_00532
pfkA	ATP-dependent 6-phosphofructokinase	NewBorrelia_00128	Borrelia_turcica_IST7_00755	Candidatus_Borrelia_tachyglossi_00761	Borrelia_parkeri_HR1_00738	Borrelia_turicatae_91E135_00736	Borrelia_coriaceae_Co53_00783	Borrelia_hermsii_HS1_00736	Borrelia_anserina_Es_00725	Borrelia_duttonii_Ly_00738	Borrelia_recurrentis_A1_00751	Borrelia_crocidurae_str_Achema_00768	Borrelia_miyamotoi_LB_2001_00737	Borrelia_bavariensis_Pbi_00733	Borrelia_garinii_00119	Borrelia_afzelii_HLJ01_00784	Borrelia_bissetti_DN127_00728	Borrelia_burgdorferi_B31_00736	Borrelia_valaisiana_Tom4006_00727	Borrelia_chilensis_00726
sigA	RNA polymerase sigma factor SigA	NewBorrelia_00081	Borrelia_turcica_IST7_00803	Candidatus_Borrelia_tachyglossi_00809	Borrelia_parkeri_HR1_00785	Borrelia_turicatae_91E135_00782	Borrelia_coriaceae_Co53_00829	Borrelia_hermsii_HS1_00782	Borrelia_anserina_Es_00771	Borrelia_duttonii_Ly_00784	Borrelia_recurrentis_A1_00798	Borrelia_crocidurae_str_Achema_00815	Borrelia_miyamotoi_LB_2001_00783	Borrelia_bavariensis_Pbi_00778	Borrelia_garinii_00075	Borrelia_afzelii_HLJ01_00830	Borrelia_bissetti_DN127_00772	Borrelia_burgdorferi_B31_00780	Borrelia_valaisiana_Tom4006_00771	Borrelia_chilensis_00771
rpmA	50S ribosomal protein L27	NewBorrelia_00070	Borrelia_turcica_IST7_00813	Candidatus_Borrelia_tachyglossi_00819	Borrelia_parkeri_HR1_00795	Borrelia_turicatae_91E135_00792	Borrelia_coriaceae_Co53_00839	Borrelia_hermsii_HS1_00792	Borrelia_anserina_Es_00781	Borrelia_duttonii_Ly_00794	Borrelia_recurrentis_A1_00808	Borrelia_crocidurae_str_Achema_00825	Borrelia_miyamotoi_LB_2001_00793	Borrelia_bavariensis_Pbi_00788	Borrelia_garinii_00065	Borrelia_afzelii_HLJ01_00840	Borrelia_bissetti_DN127_00782	Borrelia_burgdorferi_B31_00790	Borrelia_valaisiana_Tom4006_00781	Borrelia_chilensis_00781
ktrA	hypothetical protein	NewBorrelia_00130	Borrelia_turcica_IST7_00753	Candidatus_Borrelia_tachyglossi_00759	Borrelia_parkeri_HR1_00736	Borrelia_turicatae_91E135_00734	Borrelia_coriaceae_Co53_00781	Borrelia_hermsii_HS1_00734	Borrelia_anserina_Es_00723	Borrelia_duttonii_Ly_00736	Borrelia_recurrentis_A1_00749	Borrelia_crocidurae_str_Achema_00766	Borrelia_miyamotoi_LB_2001_00735	Borrelia_bavariensis_Pbi_00731	Borrelia_garinii_00121	Borrelia_afzelii_HLJ01_00782	Borrelia_bissetti_DN127_00726	Borrelia_burgdorferi_B31_00734	Borrelia_valaisiana_Tom4006_00725	Borrelia_chilensis_00724
phoU	Phosphate-specific transport system accessory protein PhoU	NewBorrelia_00803	Borrelia_turcica_IST7_00045	Candidatus_Borrelia_tachyglossi_00042	Borrelia_parkeri_HR1_00041	Borrelia_turicatae_91E135_00041	Borrelia_coriaceae_Co53_00039	Borrelia_hermsii_HS1_00041	Borrelia_anserina_Es_00041	Borrelia_duttonii_Ly_00053	Borrelia_recurrentis_A1_00056	Borrelia_crocidurae_str_Achema_00046	Borrelia_miyamotoi_LB_2001_00041	Borrelia_bavariensis_Pbi_00041	Borrelia_garinii_00809	Borrelia_afzelii_HLJ01_00043	Borrelia_bissetti_DN127_00041	Borrelia_burgdorferi_B31_00042	Borrelia_valaisiana_Tom4006_00040	Borrelia_chilensis_00039
rpsB	30S ribosomal protein S2	NewBorrelia_00727	Borrelia_turcica_IST7_00128	Candidatus_Borrelia_tachyglossi_00125	Borrelia_parkeri_HR1_00122	Borrelia_turicatae_91E135_00122	Borrelia_coriaceae_Co53_00122	Borrelia_hermsii_HS1_00121	Borrelia_anserina_Es_00121	Borrelia_duttonii_Ly_00134	Borrelia_recurrentis_A1_00138	Borrelia_crocidurae_str_Achema_00130	Borrelia_miyamotoi_LB_2001_00121	Borrelia_bavariensis_Pbi_00123	Borrelia_garinii_00729	Borrelia_afzelii_HLJ01_00126	Borrelia_bissetti_DN127_00121	Borrelia_burgdorferi_B31_00123	Borrelia_valaisiana_Tom4006_00120	Borrelia_chilensis_00119
group_2710	hypothetical protein	NewBorrelia_00680	Borrelia_turcica_IST7_00177	Candidatus_Borrelia_tachyglossi_00175	Borrelia_parkeri_HR1_00171	Borrelia_turicatae_91E135_00171	Borrelia_coriaceae_Co53_00172	Borrelia_hermsii_HS1_00170	Borrelia_anserina_Es_00169	Borrelia_duttonii_Ly_00182	Borrelia_recurrentis_A1_00188	Borrelia_crocidurae_str_Achema_00180	Borrelia_miyamotoi_LB_2001_00180	Borrelia_bavariensis_Pbi_00172	Borrelia_garinii_00680	Borrelia_afzelii_HLJ01_00179	Borrelia_bissetti_DN127_00171	Borrelia_burgdorferi_B31_00173	Borrelia_valaisiana_Tom4006_00169	Borrelia_chilensis_00169
infC	Translation initiation factor IF-3	NewBorrelia_00666	Borrelia_turcica_IST7_00191	Candidatus_Borrelia_tachyglossi_00189	Borrelia_parkeri_HR1_00185	Borrelia_turicatae_91E135_00185	Borrelia_coriaceae_Co53_00186	Borrelia_hermsii_HS1_00184	Borrelia_anserina_Es_00183	Borrelia_duttonii_Ly_00196	Borrelia_recurrentis_A1_00202	Borrelia_crocidurae_str_Achema_00194	Borrelia_miyamotoi_LB_2001_00194	Borrelia_bavariensis_Pbi_00186	Borrelia_garinii_00666	Borrelia_afzelii_HLJ01_00193	Borrelia_bissetti_DN127_00185	Borrelia_burgdorferi_B31_00187	Borrelia_valaisiana_Tom4006_00183	Borrelia_chilensis_00183
group_2712	hypothetical protein	NewBorrelia_00621	Borrelia_turcica_IST7_00236	Candidatus_Borrelia_tachyglossi_00236	Borrelia_parkeri_HR1_00230	Borrelia_turicatae_91E135_00227	Borrelia_coriaceae_Co53_00236	Borrelia_hermsii_HS1_00226	Borrelia_anserina_Es_00226	Borrelia_duttonii_Ly_00238	Borrelia_recurrentis_A1_00244	Borrelia_crocidurae_str_Achema_00237	Borrelia_miyamotoi_LB_2001_00235	Borrelia_bavariensis_Pbi_00229	Borrelia_garinii_00622	Borrelia_afzelii_HLJ01_00245	Borrelia_bissetti_DN127_00228	Borrelia_burgdorferi_B31_00231	Borrelia_valaisiana_Tom4006_00227	Borrelia_chilensis_00226
hup	DNA-binding protein HU	NewBorrelia_00620	Borrelia_turcica_IST7_00237	Candidatus_Borrelia_tachyglossi_00237	Borrelia_parkeri_HR1_00231	Borrelia_turicatae_91E135_00228	Borrelia_coriaceae_Co53_00237	Borrelia_hermsii_HS1_00227	Borrelia_anserina_Es_00227	Borrelia_duttonii_Ly_00239	Borrelia_recurrentis_A1_00245	Borrelia_crocidurae_str_Achema_00238	Borrelia_miyamotoi_LB_2001_00236	Borrelia_bavariensis_Pbi_00230	Borrelia_garinii_00621	Borrelia_afzelii_HLJ01_00246	Borrelia_bissetti_DN127_00229	Borrelia_burgdorferi_B31_00232	Borrelia_valaisiana_Tom4006_00228	Borrelia_chilensis_00227
ylxH	Flagellum site-determining protein YlxH	NewBorrelia_00583	Borrelia_turcica_IST7_00278	Candidatus_Borrelia_tachyglossi_00278	Borrelia_parkeri_HR1_00272	Borrelia_turicatae_91E135_00269	Borrelia_coriaceae_Co53_00280	Borrelia_hermsii_HS1_00268	Borrelia_anserina_Es_00263	Borrelia_duttonii_Ly_00280	Borrelia_recurrentis_A1_00293	Borrelia_crocidurae_str_Achema_00280	Borrelia_miyamotoi_LB_2001_00277	Borrelia_bavariensis_Pbi_00268	Borrelia_garinii_00583	Borrelia_afzelii_HLJ01_00286	Borrelia_bissetti_DN127_00266	Borrelia_burgdorferi_B31_00269	Borrelia_valaisiana_Tom4006_00266	Borrelia_chilensis_00266
group_2716	hypothetical protein	NewBorrelia_00573	Borrelia_turcica_IST7_00288	Candidatus_Borrelia_tachyglossi_00288	Borrelia_parkeri_HR1_00282	Borrelia_turicatae_91E135_00279	Borrelia_coriaceae_Co53_00290	Borrelia_hermsii_HS1_00278	Borrelia_anserina_Es_00273	Borrelia_duttonii_Ly_00290	Borrelia_recurrentis_A1_00303	Borrelia_crocidurae_str_Achema_00292	Borrelia_miyamotoi_LB_2001_00287	Borrelia_bavariensis_Pbi_00278	Borrelia_garinii_00573	Borrelia_afzelii_HLJ01_00297	Borrelia_bissetti_DN127_00276	Borrelia_burgdorferi_B31_00279	Borrelia_valaisiana_Tom4006_00276	Borrelia_chilensis_00276
fliF	hypothetical protein	NewBorrelia_00561	Borrelia_turcica_IST7_00300	Candidatus_Borrelia_tachyglossi_00300	Borrelia_parkeri_HR1_00294	Borrelia_turicatae_91E135_00291	Borrelia_coriaceae_Co53_00303	Borrelia_hermsii_HS1_00290	Borrelia_anserina_Es_00285	Borrelia_duttonii_Ly_00302	Borrelia_recurrentis_A1_00315	Borrelia_crocidurae_str_Achema_00304	Borrelia_miyamotoi_LB_2001_00299	Borrelia_bavariensis_Pbi_00290	Borrelia_garinii_00561	Borrelia_afzelii_HLJ01_00311	Borrelia_bissetti_DN127_00288	Borrelia_burgdorferi_B31_00291	Borrelia_valaisiana_Tom4006_00288	Borrelia_chilensis_00288
ftsZ	Cell division protein FtsZ	NewBorrelia_00552	Borrelia_turcica_IST7_00308	Candidatus_Borrelia_tachyglossi_00308	Borrelia_parkeri_HR1_00302	Borrelia_turicatae_91E135_00299	Borrelia_coriaceae_Co53_00311	Borrelia_hermsii_HS1_00298	Borrelia_anserina_Es_00293	Borrelia_duttonii_Ly_00310	Borrelia_recurrentis_A1_00324	Borrelia_crocidurae_str_Achema_00313	Borrelia_miyamotoi_LB_2001_00307	Borrelia_bavariensis_Pbi_00298	Borrelia_garinii_00553	Borrelia_afzelii_HLJ01_00319	Borrelia_bissetti_DN127_00296	Borrelia_burgdorferi_B31_00299	Borrelia_valaisiana_Tom4006_00296	Borrelia_chilensis_00296
group_2719	hypothetical protein	NewBorrelia_00427	Borrelia_turcica_IST7_00442	Candidatus_Borrelia_tachyglossi_00441	Borrelia_parkeri_HR1_00427	Borrelia_turicatae_91E135_00425	Borrelia_coriaceae_Co53_00449	Borrelia_hermsii_HS1_00425	Borrelia_anserina_Es_00422	Borrelia_duttonii_Ly_00432	Borrelia_recurrentis_A1_00448	Borrelia_crocidurae_str_Achema_00445	Borrelia_miyamotoi_LB_2001_00435	Borrelia_bavariensis_Pbi_00428	Borrelia_garinii_00424	Borrelia_afzelii_HLJ01_00459	Borrelia_bissetti_DN127_00423	Borrelia_burgdorferi_B31_00427	Borrelia_valaisiana_Tom4006_00422	Borrelia_chilensis_00421
rpmH	50S ribosomal protein L34	NewBorrelia_00419	Borrelia_turcica_IST7_00453	Candidatus_Borrelia_tachyglossi_00452	Borrelia_parkeri_HR1_00438	Borrelia_turicatae_91E135_00436	Borrelia_coriaceae_Co53_00461	Borrelia_hermsii_HS1_00436	Borrelia_anserina_Es_00433	Borrelia_duttonii_Ly_00443	Borrelia_recurrentis_A1_00458	Borrelia_crocidurae_str_Achema_00456	Borrelia_miyamotoi_LB_2001_00446	Borrelia_bavariensis_Pbi_00438	Borrelia_garinii_00414	Borrelia_afzelii_HLJ01_00472	Borrelia_bissetti_DN127_00433	Borrelia_burgdorferi_B31_00437	Borrelia_valaisiana_Tom4006_00432	Borrelia_chilensis_00431
rplP	50S ribosomal protein L16	NewBorrelia_00371	Borrelia_turcica_IST7_00504	Candidatus_Borrelia_tachyglossi_00505	Borrelia_parkeri_HR1_00488	Borrelia_turicatae_91E135_00486	Borrelia_coriaceae_Co53_00515	Borrelia_hermsii_HS1_00487	Borrelia_anserina_Es_00484	Borrelia_duttonii_Ly_00493	Borrelia_recurrentis_A1_00508	Borrelia_crocidurae_str_Achema_00507	Borrelia_miyamotoi_LB_2001_00496	Borrelia_bavariensis_Pbi_00485	Borrelia_garinii_00365	Borrelia_afzelii_HLJ01_00522	Borrelia_bissetti_DN127_00481	Borrelia_burgdorferi_B31_00485	Borrelia_valaisiana_Tom4006_00480	Borrelia_chilensis_00479
rplX	50S ribosomal protein L24	NewBorrelia_00367	Borrelia_turcica_IST7_00508	Candidatus_Borrelia_tachyglossi_00509	Borrelia_parkeri_HR1_00492	Borrelia_turicatae_91E135_00490	Borrelia_coriaceae_Co53_00519	Borrelia_hermsii_HS1_00491	Borrelia_anserina_Es_00488	Borrelia_duttonii_Ly_00497	Borrelia_recurrentis_A1_00512	Borrelia_crocidurae_str_Achema_00511	Borrelia_miyamotoi_LB_2001_00500	Borrelia_bavariensis_Pbi_00489	Borrelia_garinii_00361	Borrelia_afzelii_HLJ01_00526	Borrelia_bissetti_DN127_00485	Borrelia_burgdorferi_B31_00489	Borrelia_valaisiana_Tom4006_00484	Borrelia_chilensis_00483
secY	Protein translocase subunit SecY	NewBorrelia_00358	Borrelia_turcica_IST7_00517	Candidatus_Borrelia_tachyglossi_00518	Borrelia_parkeri_HR1_00501	Borrelia_turicatae_91E135_00499	Borrelia_coriaceae_Co53_00528	Borrelia_hermsii_HS1_00500	Borrelia_anserina_Es_00497	Borrelia_duttonii_Ly_00506	Borrelia_recurrentis_A1_00521	Borrelia_crocidurae_str_Achema_00520	Borrelia_miyamotoi_LB_2001_00509	Borrelia_bavariensis_Pbi_00498	Borrelia_garinii_00353	Borrelia_afzelii_HLJ01_00535	Borrelia_bissetti_DN127_00494	Borrelia_burgdorferi_B31_00498	Borrelia_valaisiana_Tom4006_00493	Borrelia_chilensis_00492
rny	Ribonuclease Y	NewBorrelia_00353	Borrelia_turcica_IST7_00523	Candidatus_Borrelia_tachyglossi_00524	Borrelia_parkeri_HR1_00507	Borrelia_turicatae_91E135_00505	Borrelia_coriaceae_Co53_00534	Borrelia_hermsii_HS1_00506	Borrelia_anserina_Es_00503	Borrelia_duttonii_Ly_00512	Borrelia_recurrentis_A1_00527	Borrelia_crocidurae_str_Achema_00526	Borrelia_miyamotoi_LB_2001_00514	Borrelia_bavariensis_Pbi_00504	Borrelia_garinii_00347	Borrelia_afzelii_HLJ01_00541	Borrelia_bissetti_DN127_00500	Borrelia_burgdorferi_B31_00504	Borrelia_valaisiana_Tom4006_00499	Borrelia_chilensis_00498
dnaK_2	Chaperone protein DnaK	NewBorrelia_00340	Borrelia_turcica_IST7_00537	Candidatus_Borrelia_tachyglossi_00538	Borrelia_parkeri_HR1_00520	Borrelia_turicatae_91E135_00518	Borrelia_coriaceae_Co53_00547	Borrelia_hermsii_HS1_00519	Borrelia_anserina_Es_00516	Borrelia_duttonii_Ly_00525	Borrelia_recurrentis_A1_00540	Borrelia_crocidurae_str_Achema_00541	Borrelia_miyamotoi_LB_2001_00527	Borrelia_bavariensis_Pbi_00517	Borrelia_garinii_00334	Borrelia_afzelii_HLJ01_00556	Borrelia_bissetti_DN127_00513	Borrelia_burgdorferi_B31_00518	Borrelia_valaisiana_Tom4006_00512	Borrelia_chilensis_00511
nagC	hypothetical protein	NewBorrelia_00162	Borrelia_turcica_IST7_00721	Candidatus_Borrelia_tachyglossi_00724	Borrelia_parkeri_HR1_00701	Borrelia_turicatae_91E135_00698	Borrelia_coriaceae_Co53_00744	Borrelia_hermsii_HS1_00700	Borrelia_anserina_Es_00691	Borrelia_duttonii_Ly_00703	Borrelia_recurrentis_A1_00717	Borrelia_crocidurae_str_Achema_00729	Borrelia_miyamotoi_LB_2001_00701	Borrelia_bavariensis_Pbi_00699	Borrelia_garinii_00153	Borrelia_afzelii_HLJ01_00748	Borrelia_bissetti_DN127_00693	Borrelia_burgdorferi_B31_00702	Borrelia_valaisiana_Tom4006_00693	Borrelia_chilensis_00692
rpmF	50S ribosomal protein L32	NewBorrelia_00153	Borrelia_turcica_IST7_00730	Candidatus_Borrelia_tachyglossi_00736	Borrelia_parkeri_HR1_00713	Borrelia_turicatae_91E135_00711	Borrelia_coriaceae_Co53_00755	Borrelia_hermsii_HS1_00711	Borrelia_anserina_Es_00700	Borrelia_duttonii_Ly_00713	Borrelia_recurrentis_A1_00726	Borrelia_crocidurae_str_Achema_00740	Borrelia_miyamotoi_LB_2001_00712	Borrelia_bavariensis_Pbi_00708	Borrelia_garinii_00144	Borrelia_afzelii_HLJ01_00757	Borrelia_bissetti_DN127_00702	Borrelia_burgdorferi_B31_00711	Borrelia_valaisiana_Tom4006_00702	Borrelia_chilensis_00701
groS	10 kDa chaperonin	NewBorrelia_00114	Borrelia_turcica_IST7_00770	Candidatus_Borrelia_tachyglossi_00776	Borrelia_parkeri_HR1_00752	Borrelia_turicatae_91E135_00751	Borrelia_coriaceae_Co53_00796	Borrelia_hermsii_HS1_00751	Borrelia_anserina_Es_00740	Borrelia_duttonii_Ly_00752	Borrelia_recurrentis_A1_00766	Borrelia_crocidurae_str_Achema_00783	Borrelia_miyamotoi_LB_2001_00751	Borrelia_bavariensis_Pbi_00746	Borrelia_garinii_00106	Borrelia_afzelii_HLJ01_00798	Borrelia_bissetti_DN127_00741	Borrelia_burgdorferi_B31_00749	Borrelia_valaisiana_Tom4006_00740	Borrelia_chilensis_00739
group_2729	hypothetical protein	NewBorrelia_00091	Borrelia_turcica_IST7_00793	Candidatus_Borrelia_tachyglossi_00799	Borrelia_parkeri_HR1_00775	Borrelia_turicatae_91E135_00772	Borrelia_coriaceae_Co53_00819	Borrelia_hermsii_HS1_00772	Borrelia_anserina_Es_00761	Borrelia_duttonii_Ly_00774	Borrelia_recurrentis_A1_00788	Borrelia_crocidurae_str_Achema_00805	Borrelia_miyamotoi_LB_2001_00773	Borrelia_bavariensis_Pbi_00768	Borrelia_garinii_00085	Borrelia_afzelii_HLJ01_00819	Borrelia_bissetti_DN127_00762	Borrelia_burgdorferi_B31_00770	Borrelia_valaisiana_Tom4006_00761	Borrelia_chilensis_00761
group_2797	hypothetical protein	NewBorrelia_00759	Borrelia_turcica_IST7_00095	Candidatus_Borrelia_tachyglossi_00091	Borrelia_parkeri_HR1_00089	Borrelia_turicatae_91E135_00088	Borrelia_coriaceae_Co53_00089	Borrelia_hermsii_HS1_00088	Borrelia_anserina_Es_00088	Borrelia_duttonii_Ly_00100	Borrelia_recurrentis_A1_00103	Borrelia_crocidurae_str_Achema_00096	Borrelia_miyamotoi_LB_2001_00088	Borrelia_bavariensis_Pbi_00090	Borrelia_garinii_00762	Borrelia_afzelii_HLJ01_00091	Borrelia_bissetti_DN127_00088	Borrelia_burgdorferi_B31_00090	Borrelia_valaisiana_Tom4006_00087	Borrelia_chilensis_00086
group_2800	hypothetical protein	NewBorrelia_00575	Borrelia_turcica_IST7_00286	Candidatus_Borrelia_tachyglossi_00286	Borrelia_parkeri_HR1_00280	Borrelia_turicatae_91E135_00277	Borrelia_coriaceae_Co53_00288	Borrelia_hermsii_HS1_00276	Borrelia_anserina_Es_00271	Borrelia_duttonii_Ly_00288	Borrelia_recurrentis_A1_00301	Borrelia_crocidurae_str_Achema_00290	Borrelia_miyamotoi_LB_2001_00285	Borrelia_bavariensis_Pbi_00276	Borrelia_garinii_00575	Borrelia_afzelii_HLJ01_00295	Borrelia_bissetti_DN127_00274	Borrelia_burgdorferi_B31_00277	Borrelia_valaisiana_Tom4006_00274	Borrelia_chilensis_00274
ftsA	Cell division protein FtsA	NewBorrelia_00551	Borrelia_turcica_IST7_00309	Candidatus_Borrelia_tachyglossi_00309	Borrelia_parkeri_HR1_00303	Borrelia_turicatae_91E135_00300	Borrelia_coriaceae_Co53_00312	Borrelia_hermsii_HS1_00299	Borrelia_anserina_Es_00294	Borrelia_duttonii_Ly_00311	Borrelia_recurrentis_A1_00325	Borrelia_crocidurae_str_Achema_00314	Borrelia_miyamotoi_LB_2001_00308	Borrelia_bavariensis_Pbi_00299	Borrelia_garinii_00552	Borrelia_afzelii_HLJ01_00320	Borrelia_bissetti_DN127_00297	Borrelia_burgdorferi_B31_00300	Borrelia_valaisiana_Tom4006_00297	Borrelia_chilensis_00297
rplN	50S ribosomal protein L14	NewBorrelia_00368	Borrelia_turcica_IST7_00507	Candidatus_Borrelia_tachyglossi_00508	Borrelia_parkeri_HR1_00491	Borrelia_turicatae_91E135_00489	Borrelia_coriaceae_Co53_00518	Borrelia_hermsii_HS1_00490	Borrelia_anserina_Es_00487	Borrelia_duttonii_Ly_00496	Borrelia_recurrentis_A1_00511	Borrelia_crocidurae_str_Achema_00510	Borrelia_miyamotoi_LB_2001_00499	Borrelia_bavariensis_Pbi_00488	Borrelia_garinii_00362	Borrelia_afzelii_HLJ01_00525	Borrelia_bissetti_DN127_00484	Borrelia_burgdorferi_B31_00488	Borrelia_valaisiana_Tom4006_00483	Borrelia_chilensis_00482
rpsK	30S ribosomal protein S11	NewBorrelia_00356	Borrelia_turcica_IST7_00520	Candidatus_Borrelia_tachyglossi_00521	Borrelia_parkeri_HR1_00504	Borrelia_turicatae_91E135_00502	Borrelia_coriaceae_Co53_00531	Borrelia_hermsii_HS1_00503	Borrelia_anserina_Es_00500	Borrelia_duttonii_Ly_00509	Borrelia_recurrentis_A1_00524	Borrelia_crocidurae_str_Achema_00523	Borrelia_miyamotoi_LB_2001_00511	Borrelia_bavariensis_Pbi_00501	Borrelia_garinii_00350	Borrelia_afzelii_HLJ01_00538	Borrelia_bissetti_DN127_00497	Borrelia_burgdorferi_B31_00501	Borrelia_valaisiana_Tom4006_00496	Borrelia_chilensis_00495
group_2804	hypothetical protein	NewBorrelia_00317	Borrelia_turcica_IST7_00560	Candidatus_Borrelia_tachyglossi_00564	Borrelia_parkeri_HR1_00543	Borrelia_turicatae_91E135_00540	Borrelia_coriaceae_Co53_00574	Borrelia_hermsii_HS1_00542	Borrelia_anserina_Es_00538	Borrelia_duttonii_Ly_00547	Borrelia_recurrentis_A1_00562	Borrelia_crocidurae_str_Achema_00564	Borrelia_miyamotoi_LB_2001_00549	Borrelia_bavariensis_Pbi_00539	Borrelia_garinii_00312	Borrelia_afzelii_HLJ01_00580	Borrelia_bissetti_DN127_00534	Borrelia_burgdorferi_B31_00542	Borrelia_valaisiana_Tom4006_00534	Borrelia_chilensis_00533
cheY_3	Chemotaxis protein CheY	NewBorrelia_00184	Borrelia_turcica_IST7_00698	Candidatus_Borrelia_tachyglossi_00701	Borrelia_parkeri_HR1_00680	Borrelia_turicatae_91E135_00677	Borrelia_coriaceae_Co53_00723	Borrelia_hermsii_HS1_00679	Borrelia_anserina_Es_00670	Borrelia_duttonii_Ly_00682	Borrelia_recurrentis_A1_00696	Borrelia_crocidurae_str_Achema_00708	Borrelia_miyamotoi_LB_2001_00680	Borrelia_bavariensis_Pbi_00678	Borrelia_garinii_00174	Borrelia_afzelii_HLJ01_00726	Borrelia_bissetti_DN127_00672	Borrelia_burgdorferi_B31_00681	Borrelia_valaisiana_Tom4006_00672	Borrelia_chilensis_00671
acpP	Acyl carrier protein	NewBorrelia_00152	Borrelia_turcica_IST7_00731	Candidatus_Borrelia_tachyglossi_00737	Borrelia_parkeri_HR1_00714	Borrelia_turicatae_91E135_00712	Borrelia_coriaceae_Co53_00756	Borrelia_hermsii_HS1_00712	Borrelia_anserina_Es_00701	Borrelia_duttonii_Ly_00714	Borrelia_recurrentis_A1_00727	Borrelia_crocidurae_str_Achema_00741	Borrelia_miyamotoi_LB_2001_00713	Borrelia_bavariensis_Pbi_00709	Borrelia_garinii_00143	Borrelia_afzelii_HLJ01_00758	Borrelia_bissetti_DN127_00703	Borrelia_burgdorferi_B31_00712	Borrelia_valaisiana_Tom4006_00703	Borrelia_chilensis_00702
spoVG	Putative septation protein SpoVG	NewBorrelia_00065	Borrelia_turcica_IST7_00818	Candidatus_Borrelia_tachyglossi_00825	Borrelia_parkeri_HR1_00800	Borrelia_turicatae_91E135_00797	Borrelia_coriaceae_Co53_00844	Borrelia_hermsii_HS1_00797	Borrelia_anserina_Es_00786	Borrelia_duttonii_Ly_00799	Borrelia_recurrentis_A1_00813	Borrelia_crocidurae_str_Achema_00830	Borrelia_miyamotoi_LB_2001_00797	Borrelia_bavariensis_Pbi_00794	Borrelia_garinii_00060	Borrelia_afzelii_HLJ01_00846	Borrelia_bissetti_DN127_00787	Borrelia_burgdorferi_B31_00795	Borrelia_valaisiana_Tom4006_00787	Borrelia_chilensis_00786
flhF	Flagellar biosynthesis protein FlhF	NewBorrelia_00582	Borrelia_turcica_IST7_00279	Candidatus_Borrelia_tachyglossi_00279	Borrelia_parkeri_HR1_00273	Borrelia_turicatae_91E135_00270	Borrelia_coriaceae_Co53_00281	Borrelia_hermsii_HS1_00269	Borrelia_anserina_Es_00264	Borrelia_duttonii_Ly_00281	Borrelia_recurrentis_A1_00294	Borrelia_crocidurae_str_Achema_00281	Borrelia_miyamotoi_LB_2001_00278	Borrelia_bavariensis_Pbi_00269	Borrelia_garinii_00582	Borrelia_afzelii_HLJ01_00287	Borrelia_bissetti_DN127_00267	Borrelia_burgdorferi_B31_00270	Borrelia_valaisiana_Tom4006_00267	Borrelia_chilensis_00267
fliM	Flagellar motor switch protein FliM	NewBorrelia_00574	Borrelia_turcica_IST7_00287	Candidatus_Borrelia_tachyglossi_00287	Borrelia_parkeri_HR1_00281	Borrelia_turicatae_91E135_00278	Borrelia_coriaceae_Co53_00289	Borrelia_hermsii_HS1_00277	Borrelia_anserina_Es_00272	Borrelia_duttonii_Ly_00289	Borrelia_recurrentis_A1_00302	Borrelia_crocidurae_str_Achema_00291	Borrelia_miyamotoi_LB_2001_00286	Borrelia_bavariensis_Pbi_00277	Borrelia_garinii_00574	Borrelia_afzelii_HLJ01_00296	Borrelia_bissetti_DN127_00275	Borrelia_burgdorferi_B31_00278	Borrelia_valaisiana_Tom4006_00275	Borrelia_chilensis_00275
tufA	Elongation factor Tu	NewBorrelia_00380	Borrelia_turcica_IST7_00495	Candidatus_Borrelia_tachyglossi_00496	Borrelia_parkeri_HR1_00479	Borrelia_turicatae_91E135_00477	Borrelia_coriaceae_Co53_00506	Borrelia_hermsii_HS1_00478	Borrelia_anserina_Es_00474	Borrelia_duttonii_Ly_00484	Borrelia_recurrentis_A1_00499	Borrelia_crocidurae_str_Achema_00498	Borrelia_miyamotoi_LB_2001_00487	Borrelia_bavariensis_Pbi_00476	Borrelia_garinii_00374	Borrelia_afzelii_HLJ01_00513	Borrelia_bissetti_DN127_00472	Borrelia_burgdorferi_B31_00476	Borrelia_valaisiana_Tom4006_00471	Borrelia_chilensis_00470
rpmG	50S ribosomal protein L33	NewBorrelia_00463	Borrelia_turcica_IST7_00403	Candidatus_Borrelia_tachyglossi_00402	Borrelia_parkeri_HR1_00393	Borrelia_turicatae_91E135_00390	Borrelia_coriaceae_Co53_00413	Borrelia_hermsii_HS1_00389	Borrelia_anserina_Es_00387	Borrelia_duttonii_Ly_00399	Borrelia_recurrentis_A1_00415	Borrelia_crocidurae_str_Achema_00411	Borrelia_miyamotoi_LB_2001_00396	Borrelia_bavariensis_Pbi_00393	Borrelia_garinii_00458	Borrelia_afzelii_HLJ01_00425	Borrelia_bissetti_DN127_00389	Borrelia_burgdorferi_B31_00392	Borrelia_valaisiana_Tom4006_00390	Borrelia_chilensis_00388
groL	60 kDa chaperonin	NewBorrelia_00205	Borrelia_turcica_IST7_00675	Candidatus_Borrelia_tachyglossi_00678	Borrelia_parkeri_HR1_00657	Borrelia_turicatae_91E135_00654	Borrelia_coriaceae_Co53_00698	Borrelia_hermsii_HS1_00656	Borrelia_anserina_Es_00647	Borrelia_duttonii_Ly_00659	Borrelia_recurrentis_A1_00673	Borrelia_crocidurae_str_Achema_00684	Borrelia_miyamotoi_LB_2001_00655	Borrelia_bavariensis_Pbi_00655	Borrelia_garinii_00197	Borrelia_afzelii_HLJ01_00702	Borrelia_bissetti_DN127_00649	Borrelia_burgdorferi_B31_00658	Borrelia_valaisiana_Tom4006_00649	Borrelia_chilensis_00648
group_2987	tRNA-Leu(taa)	NewBorrelia_00093	Borrelia_turcica_IST7_00791	Candidatus_Borrelia_tachyglossi_00797	Borrelia_parkeri_HR1_00774	Borrelia_turicatae_91E135_00771	Borrelia_coriaceae_Co53_00817	Borrelia_hermsii_HS1_00771	Borrelia_anserina_Es_00760	Borrelia_duttonii_Ly_00772	Borrelia_recurrentis_A1_00786	Borrelia_crocidurae_str_Achema_00803	Borrelia_miyamotoi_LB_2001_00771	Borrelia_bavariensis_Pbi_00766	Borrelia_garinii_00087	Borrelia_afzelii_HLJ01_00817	Borrelia_bissetti_DN127_00760	Borrelia_burgdorferi_B31_00768	Borrelia_valaisiana_Tom4006_00759	Borrelia_chilensis_00759
fliG_2	Flagellar motor switch protein FliG	NewBorrelia_00562	Borrelia_turcica_IST7_00299	Candidatus_Borrelia_tachyglossi_00299	Borrelia_parkeri_HR1_00293	Borrelia_turicatae_91E135_00290	Borrelia_coriaceae_Co53_00302	Borrelia_hermsii_HS1_00289	Borrelia_anserina_Es_00284	Borrelia_duttonii_Ly_00301	Borrelia_recurrentis_A1_00314	Borrelia_crocidurae_str_Achema_00303	Borrelia_miyamotoi_LB_2001_00298	Borrelia_bavariensis_Pbi_00289	Borrelia_garinii_00562	Borrelia_afzelii_HLJ01_00310	Borrelia_bissetti_DN127_00287	Borrelia_burgdorferi_B31_00290	Borrelia_valaisiana_Tom4006_00287	Borrelia_chilensis_00287
rpsS	30S ribosomal protein S19	NewBorrelia_00374	Borrelia_turcica_IST7_00501	Candidatus_Borrelia_tachyglossi_00502	Borrelia_parkeri_HR1_00485	Borrelia_turicatae_91E135_00483	Borrelia_coriaceae_Co53_00512	Borrelia_hermsii_HS1_00484	Borrelia_anserina_Es_00480	Borrelia_duttonii_Ly_00490	Borrelia_recurrentis_A1_00505	Borrelia_crocidurae_str_Achema_00504	Borrelia_miyamotoi_LB_2001_00493	Borrelia_bavariensis_Pbi_00482	Borrelia_garinii_00368	Borrelia_afzelii_HLJ01_00519	Borrelia_bissetti_DN127_00478	Borrelia_burgdorferi_B31_00482	Borrelia_valaisiana_Tom4006_00477	Borrelia_chilensis_00476
cheY_2	Chemotaxis protein CheY	NewBorrelia_00287	Borrelia_turcica_IST7_00591	Candidatus_Borrelia_tachyglossi_00594	Borrelia_parkeri_HR1_00573	Borrelia_turicatae_91E135_00571	Borrelia_coriaceae_Co53_00604	Borrelia_hermsii_HS1_00572	Borrelia_anserina_Es_00567	Borrelia_duttonii_Ly_00577	Borrelia_recurrentis_A1_00592	Borrelia_crocidurae_str_Achema_00596	Borrelia_miyamotoi_LB_2001_00578	Borrelia_bavariensis_Pbi_00568	Borrelia_garinii_00283	Borrelia_afzelii_HLJ01_00613	Borrelia_bissetti_DN127_00563	Borrelia_burgdorferi_B31_00571	Borrelia_valaisiana_Tom4006_00563	Borrelia_chilensis_00562
group_3095	tRNA-Met(cat)	NewBorrelia_00233	Borrelia_turcica_IST7_00646	Candidatus_Borrelia_tachyglossi_00648	Borrelia_parkeri_HR1_00628	Borrelia_turicatae_91E135_00625	Borrelia_coriaceae_Co53_00661	Borrelia_hermsii_HS1_00627	Borrelia_anserina_Es_00619	Borrelia_duttonii_Ly_00631	Borrelia_recurrentis_A1_00645	Borrelia_crocidurae_str_Achema_00653	Borrelia_miyamotoi_LB_2001_00625	Borrelia_bavariensis_Pbi_00625	Borrelia_garinii_00227	Borrelia_afzelii_HLJ01_00670	Borrelia_bissetti_DN127_00619	Borrelia_burgdorferi_B31_00627	Borrelia_valaisiana_Tom4006_00619	Borrelia_chilensis_00618
cheX	hypothetical protein	NewBorrelia_00185	Borrelia_turcica_IST7_00697	Candidatus_Borrelia_tachyglossi_00700	Borrelia_parkeri_HR1_00679	Borrelia_turicatae_91E135_00676	Borrelia_coriaceae_Co53_00722	Borrelia_hermsii_HS1_00678	Borrelia_anserina_Es_00669	Borrelia_duttonii_Ly_00681	Borrelia_recurrentis_A1_00695	Borrelia_crocidurae_str_Achema_00707	Borrelia_miyamotoi_LB_2001_00679	Borrelia_bavariensis_Pbi_00677	Borrelia_garinii_00175	Borrelia_afzelii_HLJ01_00725	Borrelia_bissetti_DN127_00671	Borrelia_burgdorferi_B31_00680	Borrelia_valaisiana_Tom4006_00671	Borrelia_chilensis_00670
group_3169	hypothetical protein	NewBorrelia_00159	Borrelia_turcica_IST7_00724	Candidatus_Borrelia_tachyglossi_00727	Borrelia_parkeri_HR1_00704	Borrelia_turicatae_91E135_00701	Borrelia_coriaceae_Co53_00747	Borrelia_hermsii_HS1_00703	Borrelia_anserina_Es_00694	Borrelia_duttonii_Ly_00706	Borrelia_recurrentis_A1_00720	Borrelia_crocidurae_str_Achema_00732	Borrelia_miyamotoi_LB_2001_00704	Borrelia_bavariensis_Pbi_00702	Borrelia_garinii_00150	Borrelia_afzelii_HLJ01_00751	Borrelia_bissetti_DN127_00696	Borrelia_burgdorferi_B31_00705	Borrelia_valaisiana_Tom4006_00696	Borrelia_chilensis_00695
mbl	MreB-like protein	NewBorrelia_00140	Borrelia_turcica_IST7_00743	Candidatus_Borrelia_tachyglossi_00749	Borrelia_parkeri_HR1_00726	Borrelia_turicatae_91E135_00724	Borrelia_coriaceae_Co53_00770	Borrelia_hermsii_HS1_00724	Borrelia_anserina_Es_00713	Borrelia_duttonii_Ly_00726	Borrelia_recurrentis_A1_00739	Borrelia_crocidurae_str_Achema_00755	Borrelia_miyamotoi_LB_2001_00725	Borrelia_bavariensis_Pbi_00721	Borrelia_garinii_00131	Borrelia_afzelii_HLJ01_00772	Borrelia_bissetti_DN127_00715	Borrelia_burgdorferi_B31_00724	Borrelia_valaisiana_Tom4006_00715	Borrelia_chilensis_00714
rpsL	30S ribosomal protein S12	NewBorrelia_00473	Borrelia_turcica_IST7_00393	Candidatus_Borrelia_tachyglossi_00393	Borrelia_parkeri_HR1_00383	Borrelia_turicatae_91E135_00380	Borrelia_coriaceae_Co53_00403	Borrelia_hermsii_HS1_00379	Borrelia_anserina_Es_00377	Borrelia_duttonii_Ly_00389	Borrelia_recurrentis_A1_00405	Borrelia_crocidurae_str_Achema_00401	Borrelia_miyamotoi_LB_2001_00386	Borrelia_bavariensis_Pbi_00384	Borrelia_garinii_00467	Borrelia_afzelii_HLJ01_00415	Borrelia_bissetti_DN127_00380	Borrelia_burgdorferi_B31_00382	Borrelia_valaisiana_Tom4006_00380	Borrelia_chilensis_00379
group_3252	tRNA-Gln(ttg)	NewBorrelia_00064	Borrelia_turcica_IST7_00819	Candidatus_Borrelia_tachyglossi_00826	Borrelia_parkeri_HR1_00801	Borrelia_turicatae_91E135_00798	Borrelia_coriaceae_Co53_00845	Borrelia_hermsii_HS1_00798	Borrelia_anserina_Es_00787	Borrelia_duttonii_Ly_00800	Borrelia_recurrentis_A1_00814	Borrelia_crocidurae_str_Achema_00831	Borrelia_miyamotoi_LB_2001_00798	Borrelia_bavariensis_Pbi_00795	Borrelia_garinii_00059	Borrelia_afzelii_HLJ01_00847	Borrelia_bissetti_DN127_00788	Borrelia_burgdorferi_B31_00796	Borrelia_valaisiana_Tom4006_00788	Borrelia_chilensis_00787
rpsJ	30S ribosomal protein S10	NewBorrelia_00379	Borrelia_turcica_IST7_00496	Candidatus_Borrelia_tachyglossi_00497	Borrelia_parkeri_HR1_00480	Borrelia_turicatae_91E135_00478	Borrelia_coriaceae_Co53_00507	Borrelia_hermsii_HS1_00479	Borrelia_anserina_Es_00475	Borrelia_duttonii_Ly_00485	Borrelia_recurrentis_A1_00500	Borrelia_crocidurae_str_Achema_00499	Borrelia_miyamotoi_LB_2001_00488	Borrelia_bavariensis_Pbi_00477	Borrelia_garinii_00373	Borrelia_afzelii_HLJ01_00514	Borrelia_bissetti_DN127_00473	Borrelia_burgdorferi_B31_00477	Borrelia_valaisiana_Tom4006_00472	Borrelia_chilensis_00471
group_663	hypothetical protein	NewBorrelia_00175	Borrelia_turcica_IST7_00707	Candidatus_Borrelia_tachyglossi_00710	Borrelia_parkeri_HR1_00689	Borrelia_turicatae_91E135_00686	Borrelia_coriaceae_Co53_00732	Borrelia_hermsii_HS1_00688	Borrelia_anserina_Es_00679	Borrelia_duttonii_Ly_00691	Borrelia_recurrentis_A1_00705	Borrelia_crocidurae_str_Achema_00717	Borrelia_miyamotoi_LB_2001_00689	Borrelia_bavariensis_Pbi_00687	Borrelia_garinii_00165	Borrelia_afzelii_HLJ01_00735	Borrelia_bissetti_DN127_00681	Borrelia_burgdorferi_B31_00690	Borrelia_valaisiana_Tom4006_00681	Borrelia_chilensis_00680
group_667	hypothetical protein	NewBorrelia_00176	Borrelia_turcica_IST7_00706	Candidatus_Borrelia_tachyglossi_00709	Borrelia_parkeri_HR1_00688	Borrelia_turicatae_91E135_00685	Borrelia_coriaceae_Co53_00731	Borrelia_hermsii_HS1_00687	Borrelia_anserina_Es_00678	Borrelia_duttonii_Ly_00690	Borrelia_recurrentis_A1_00704	Borrelia_crocidurae_str_Achema_00716	Borrelia_miyamotoi_LB_2001_00688	Borrelia_bavariensis_Pbi_00686	Borrelia_garinii_00166	Borrelia_afzelii_HLJ01_00734	Borrelia_bissetti_DN127_00680	Borrelia_burgdorferi_B31_00689	Borrelia_valaisiana_Tom4006_00680	Borrelia_chilensis_00679
tmpC_4	Membrane lipoprotein TmpC	NewBorrelia_00475	Borrelia_turcica_IST7_00391	Candidatus_Borrelia_tachyglossi_00391	Borrelia_parkeri_HR1_00381	Borrelia_turicatae_91E135_00378	Borrelia_coriaceae_Co53_00401	Borrelia_hermsii_HS1_00377	Borrelia_anserina_Es_00375	Borrelia_duttonii_Ly_00387	Borrelia_recurrentis_A1_00403	Borrelia_crocidurae_str_Achema_00399	Borrelia_miyamotoi_LB_2001_00384	Borrelia_bavariensis_Pbi_00382	Borrelia_garinii_00469	Borrelia_afzelii_HLJ01_00413	Borrelia_bissetti_DN127_00378	Borrelia_burgdorferi_B31_00380	Borrelia_valaisiana_Tom4006_00378	Borrelia_chilensis_00377
dnaJ	Chaperone protein DnaJ	NewBorrelia_00341	Borrelia_turcica_IST7_00536	Candidatus_Borrelia_tachyglossi_00537	Borrelia_parkeri_HR1_00519	Borrelia_turicatae_91E135_00517	Borrelia_coriaceae_Co53_00546	Borrelia_hermsii_HS1_00518	Borrelia_anserina_Es_00515	Borrelia_duttonii_Ly_00524	Borrelia_recurrentis_A1_00539	Borrelia_crocidurae_str_Achema_00540	Borrelia_miyamotoi_LB_2001_00526	Borrelia_bavariensis_Pbi_00516	Borrelia_garinii_00335	Borrelia_afzelii_HLJ01_00555	Borrelia_bissetti_DN127_00512	Borrelia_burgdorferi_B31_00517	Borrelia_valaisiana_Tom4006_00511	Borrelia_chilensis_00510
djlA	DnaJ-like protein DjlA	NewBorrelia_00256	Borrelia_turcica_IST7_00623	Candidatus_Borrelia_tachyglossi_00626	Borrelia_parkeri_HR1_00606	Borrelia_turicatae_91E135_00603	Borrelia_coriaceae_Co53_00638	Borrelia_hermsii_HS1_00604	Borrelia_anserina_Es_00597	Borrelia_duttonii_Ly_00609	Borrelia_recurrentis_A1_00624	Borrelia_crocidurae_str_Achema_00630	Borrelia_miyamotoi_LB_2001_00605	Borrelia_bavariensis_Pbi_00602	Borrelia_garinii_00250	Borrelia_afzelii_HLJ01_00646	Borrelia_bissetti_DN127_00596	Borrelia_burgdorferi_B31_00604	Borrelia_valaisiana_Tom4006_00596	Borrelia_chilensis_00595
ssb	Single-stranded DNA-binding protein	NewBorrelia_00735	Borrelia_turcica_IST7_00119	Candidatus_Borrelia_tachyglossi_00115	Borrelia_parkeri_HR1_00113	Borrelia_turicatae_91E135_00113	Borrelia_coriaceae_Co53_00113	Borrelia_hermsii_HS1_00112	Borrelia_anserina_Es_00112	Borrelia_duttonii_Ly_00125	Borrelia_recurrentis_A1_00129	Borrelia_crocidurae_str_Achema_00121	Borrelia_miyamotoi_LB_2001_00112	Borrelia_bavariensis_Pbi_00114	Borrelia_garinii_00738	Borrelia_afzelii_HLJ01_00117	Borrelia_bissetti_DN127_00112	Borrelia_burgdorferi_B31_00114	Borrelia_valaisiana_Tom4006_00111	Borrelia_chilensis_00110
mrdA	Peptidoglycan D,D-transpeptidase MrdA	NewBorrelia_00137	Borrelia_turcica_IST7_00746	Candidatus_Borrelia_tachyglossi_00752	Borrelia_parkeri_HR1_00729	Borrelia_turicatae_91E135_00727	Borrelia_coriaceae_Co53_00773	Borrelia_hermsii_HS1_00727	Borrelia_anserina_Es_00716	Borrelia_duttonii_Ly_00729	Borrelia_recurrentis_A1_00742	Borrelia_crocidurae_str_Achema_00758	Borrelia_miyamotoi_LB_2001_00728	Borrelia_bavariensis_Pbi_00724	Borrelia_garinii_00128	Borrelia_afzelii_HLJ01_00775		Borrelia_burgdorferi_B31_00727	Borrelia_valaisiana_Tom4006_00718	Borrelia_chilensis_00717
ftsW_2	Putative lipid II flippase FtsW	NewBorrelia_00136	Borrelia_turcica_IST7_00747	Candidatus_Borrelia_tachyglossi_00753	Borrelia_parkeri_HR1_00730	Borrelia_turicatae_91E135_00728	Borrelia_coriaceae_Co53_00774	Borrelia_hermsii_HS1_00728	Borrelia_anserina_Es_00717	Borrelia_duttonii_Ly_00730	Borrelia_recurrentis_A1_00743	Borrelia_crocidurae_str_Achema_00759	Borrelia_miyamotoi_LB_2001_00729	Borrelia_bavariensis_Pbi_00725	Borrelia_garinii_00127		Borrelia_bissetti_DN127_00719	Borrelia_burgdorferi_B31_00728	Borrelia_valaisiana_Tom4006_00719	Borrelia_chilensis_00718
group_1094	hypothetical protein	NewBorrelia_00124	Borrelia_turcica_IST7_00759	Candidatus_Borrelia_tachyglossi_00765	Borrelia_parkeri_HR1_00742	Borrelia_turicatae_91E135_00740	Borrelia_coriaceae_Co53_00787	Borrelia_hermsii_HS1_00740	Borrelia_anserina_Es_00729	Borrelia_duttonii_Ly_00742	Borrelia_recurrentis_A1_00755		Borrelia_miyamotoi_LB_2001_00741	Borrelia_bavariensis_Pbi_00737	Borrelia_garinii_00115	Borrelia_afzelii_HLJ01_00788	Borrelia_bissetti_DN127_00732	Borrelia_burgdorferi_B31_00740	Borrelia_valaisiana_Tom4006_00731	Borrelia_chilensis_00730
group_1263	hypothetical protein	NewBorrelia_00628	Borrelia_turcica_IST7_00229	Candidatus_Borrelia_tachyglossi_00229	Borrelia_parkeri_HR1_00223	Borrelia_turicatae_91E135_00220	Borrelia_coriaceae_Co53_00229	Borrelia_hermsii_HS1_00219	Borrelia_anserina_Es_00219	Borrelia_duttonii_Ly_00231	Borrelia_recurrentis_A1_00237	Borrelia_crocidurae_str_Achema_00230		Borrelia_bavariensis_Pbi_00222	Borrelia_garinii_00629	Borrelia_afzelii_HLJ01_00235	Borrelia_bissetti_DN127_00221	Borrelia_burgdorferi_B31_00224	Borrelia_valaisiana_Tom4006_00220	Borrelia_chilensis_00219
group_1389	hypothetical protein	NewBorrelia_00530	Borrelia_turcica_IST7_00331	Candidatus_Borrelia_tachyglossi_00331	Borrelia_parkeri_HR1_00325	Borrelia_turicatae_91E135_00322	Borrelia_coriaceae_Co53_00339	Borrelia_hermsii_HS1_00321	Borrelia_anserina_Es_00316	Borrelia_duttonii_Ly_00332	Borrelia_recurrentis_A1_00346	Borrelia_crocidurae_str_Achema_00339	Borrelia_miyamotoi_LB_2001_00329	Borrelia_bavariensis_Pbi_00319	Borrelia_garinii_00532	Borrelia_afzelii_HLJ01_00343	Borrelia_bissetti_DN127_00317	Borrelia_burgdorferi_B31_00320		Borrelia_chilensis_00317
group_1482	hypothetical protein	NewBorrelia_00689	Borrelia_turcica_IST7_00168	Candidatus_Borrelia_tachyglossi_00166	Borrelia_parkeri_HR1_00162	Borrelia_turicatae_91E135_00162	Borrelia_coriaceae_Co53_00163	Borrelia_hermsii_HS1_00161	Borrelia_anserina_Es_00160	Borrelia_duttonii_Ly_00173		Borrelia_crocidurae_str_Achema_00170	Borrelia_miyamotoi_LB_2001_00169	Borrelia_bavariensis_Pbi_00163	Borrelia_garinii_00689	Borrelia_afzelii_HLJ01_00168	Borrelia_bissetti_DN127_00162	Borrelia_burgdorferi_B31_00164	Borrelia_valaisiana_Tom4006_00160	Borrelia_chilensis_00160
murE	UDP-N-acetylmuramoyl-L-alanyl-D-glutamate--2,6-diaminopimelate ligase	NewBorrelia_00655	Borrelia_turcica_IST7_00202	Candidatus_Borrelia_tachyglossi_00200	Borrelia_parkeri_HR1_00195	Borrelia_turicatae_91E135_00195	Borrelia_coriaceae_Co53_00199	Borrelia_hermsii_HS1_00194	Borrelia_anserina_Es_00193	Borrelia_duttonii_Ly_00206	Borrelia_recurrentis_A1_00212	Borrelia_crocidurae_str_Achema_00204	Borrelia_miyamotoi_LB_2001_00204	Borrelia_bavariensis_Pbi_00196	Borrelia_garinii_00656		Borrelia_bissetti_DN127_00195	Borrelia_burgdorferi_B31_00197	Borrelia_valaisiana_Tom4006_00193	Borrelia_chilensis_00193
group_1492	hypothetical protein	NewBorrelia_00555	Borrelia_turcica_IST7_00306	Candidatus_Borrelia_tachyglossi_00306	Borrelia_parkeri_HR1_00300	Borrelia_turicatae_91E135_00297	Borrelia_coriaceae_Co53_00309	Borrelia_hermsii_HS1_00296	Borrelia_anserina_Es_00291	Borrelia_duttonii_Ly_00308	Borrelia_recurrentis_A1_00321		Borrelia_miyamotoi_LB_2001_00305	Borrelia_bavariensis_Pbi_00296	Borrelia_garinii_00555	Borrelia_afzelii_HLJ01_00317	Borrelia_bissetti_DN127_00294	Borrelia_burgdorferi_B31_00297	Borrelia_valaisiana_Tom4006_00294	Borrelia_chilensis_00294
clpA	ATP-dependent Clp protease ATP-binding subunit ClpA	NewBorrelia_00490	Borrelia_turcica_IST7_00375	Candidatus_Borrelia_tachyglossi_00375	Borrelia_parkeri_HR1_00366	Borrelia_turicatae_91E135_00363	Borrelia_coriaceae_Co53_00386	Borrelia_hermsii_HS1_00362		Borrelia_duttonii_Ly_00372	Borrelia_recurrentis_A1_00388	Borrelia_crocidurae_str_Achema_00382	Borrelia_miyamotoi_LB_2001_00370	Borrelia_bavariensis_Pbi_00363	Borrelia_garinii_00487	Borrelia_afzelii_HLJ01_00394	Borrelia_bissetti_DN127_00361	Borrelia_burgdorferi_B31_00364	Borrelia_valaisiana_Tom4006_00362	Borrelia_chilensis_00361
group_1580	hypothetical protein	NewBorrelia_00842	Borrelia_turcica_IST7_00005	Candidatus_Borrelia_tachyglossi_00002	Borrelia_parkeri_HR1_00003	Borrelia_turicatae_91E135_00003		Borrelia_hermsii_HS1_00003	Borrelia_anserina_Es_00002	Borrelia_duttonii_Ly_00016	Borrelia_recurrentis_A1_00019	Borrelia_crocidurae_str_Achema_00008	Borrelia_miyamotoi_LB_2001_00002	Borrelia_bavariensis_Pbi_00003	Borrelia_garinii_00847	Borrelia_afzelii_HLJ01_00003	Borrelia_bissetti_DN127_00003	Borrelia_burgdorferi_B31_00003	Borrelia_valaisiana_Tom4006_00002	Borrelia_chilensis_00001
group_1588	Aminopeptidase 2	NewBorrelia_00778	Borrelia_turcica_IST7_00072	Candidatus_Borrelia_tachyglossi_00070	Borrelia_parkeri_HR1_00068	Borrelia_turicatae_91E135_00068		Borrelia_hermsii_HS1_00068	Borrelia_anserina_Es_00068	Borrelia_duttonii_Ly_00080	Borrelia_recurrentis_A1_00083	Borrelia_crocidurae_str_Achema_00074	Borrelia_miyamotoi_LB_2001_00068	Borrelia_bavariensis_Pbi_00068	Borrelia_garinii_00782	Borrelia_afzelii_HLJ01_00070	Borrelia_bissetti_DN127_00068	Borrelia_burgdorferi_B31_00069	Borrelia_valaisiana_Tom4006_00067	Borrelia_chilensis_00066
group_1616	hypothetical protein	NewBorrelia_00506	Borrelia_turcica_IST7_00359	Candidatus_Borrelia_tachyglossi_00359	Borrelia_parkeri_HR1_00351	Borrelia_turicatae_91E135_00348		Borrelia_hermsii_HS1_00347	Borrelia_anserina_Es_00342	Borrelia_duttonii_Ly_00357	Borrelia_recurrentis_A1_00372	Borrelia_crocidurae_str_Achema_00367	Borrelia_miyamotoi_LB_2001_00355	Borrelia_bavariensis_Pbi_00346	Borrelia_garinii_00505	Borrelia_afzelii_HLJ01_00377	Borrelia_bissetti_DN127_00344	Borrelia_burgdorferi_B31_00347	Borrelia_valaisiana_Tom4006_00345	Borrelia_chilensis_00344
group_1624	hypothetical protein	NewBorrelia_00387	Borrelia_turcica_IST7_00486	Candidatus_Borrelia_tachyglossi_00485	Borrelia_parkeri_HR1_00471	Borrelia_turicatae_91E135_00469	Borrelia_coriaceae_Co53_00498	Borrelia_hermsii_HS1_00470	Borrelia_anserina_Es_00466	Borrelia_duttonii_Ly_00476	Borrelia_recurrentis_A1_00491	Borrelia_crocidurae_str_Achema_00490	Borrelia_miyamotoi_LB_2001_00479	Borrelia_bavariensis_Pbi_00469	Borrelia_garinii_00383		Borrelia_bissetti_DN127_00464	Borrelia_burgdorferi_B31_00468	Borrelia_valaisiana_Tom4006_00463	Borrelia_chilensis_00462
group_1635	hypothetical protein	NewBorrelia_00258	Borrelia_turcica_IST7_00621	Candidatus_Borrelia_tachyglossi_00624	Borrelia_parkeri_HR1_00604	Borrelia_turicatae_91E135_00601		Borrelia_hermsii_HS1_00602	Borrelia_anserina_Es_00595	Borrelia_duttonii_Ly_00607	Borrelia_recurrentis_A1_00622	Borrelia_crocidurae_str_Achema_00627	Borrelia_miyamotoi_LB_2001_00603	Borrelia_bavariensis_Pbi_00600	Borrelia_garinii_00252	Borrelia_afzelii_HLJ01_00644	Borrelia_bissetti_DN127_00594	Borrelia_burgdorferi_B31_00602	Borrelia_valaisiana_Tom4006_00594	Borrelia_chilensis_00593
nagZ_1	Beta-hexosaminidase	NewBorrelia_00843	Borrelia_turcica_IST7_00004	Candidatus_Borrelia_tachyglossi_00001	Borrelia_parkeri_HR1_00002	Borrelia_turicatae_91E135_00002		Borrelia_hermsii_HS1_00002	Borrelia_anserina_Es_00001	Borrelia_duttonii_Ly_00015	Borrelia_recurrentis_A1_00018	Borrelia_crocidurae_str_Achema_00007	Borrelia_miyamotoi_LB_2001_00001	Borrelia_bavariensis_Pbi_00002	Borrelia_garinii_00848	Borrelia_afzelii_HLJ01_00002	Borrelia_bissetti_DN127_00002	Borrelia_burgdorferi_B31_00002	Borrelia_valaisiana_Tom4006_00001	Borrelia_chilensis_00000
lolC	hypothetical protein	NewBorrelia_00769	Borrelia_turcica_IST7_00081	Candidatus_Borrelia_tachyglossi_00079	Borrelia_parkeri_HR1_00077	Borrelia_turicatae_91E135_00077	Borrelia_coriaceae_Co53_00077	Borrelia_hermsii_HS1_00077	Borrelia_anserina_Es_00077	Borrelia_duttonii_Ly_00089	Borrelia_recurrentis_A1_00092		Borrelia_miyamotoi_LB_2001_00077	Borrelia_bavariensis_Pbi_00077	Borrelia_garinii_00773	Borrelia_afzelii_HLJ01_00080	Borrelia_bissetti_DN127_00077	Borrelia_burgdorferi_B31_00079	Borrelia_valaisiana_Tom4006_00076	Borrelia_chilensis_00075
group_1725	hypothetical protein	NewBorrelia_00624	Borrelia_turcica_IST7_00233	Candidatus_Borrelia_tachyglossi_00233	Borrelia_parkeri_HR1_00227	Borrelia_turicatae_91E135_00224	Borrelia_coriaceae_Co53_00233	Borrelia_hermsii_HS1_00223	Borrelia_anserina_Es_00223	Borrelia_duttonii_Ly_00235	Borrelia_recurrentis_A1_00241	Borrelia_crocidurae_str_Achema_00234		Borrelia_bavariensis_Pbi_00226	Borrelia_garinii_00625	Borrelia_afzelii_HLJ01_00241	Borrelia_bissetti_DN127_00225	Borrelia_burgdorferi_B31_00228	Borrelia_valaisiana_Tom4006_00224	Borrelia_chilensis_00223
clpX	ATP-dependent Clp protease ATP-binding subunit ClpX	NewBorrelia_00243	Borrelia_turcica_IST7_00636	Candidatus_Borrelia_tachyglossi_00638	Borrelia_parkeri_HR1_00618	Borrelia_turicatae_91E135_00615	Borrelia_coriaceae_Co53_00651	Borrelia_hermsii_HS1_00617	Borrelia_anserina_Es_00609	Borrelia_duttonii_Ly_00621	Borrelia_recurrentis_A1_00636	Borrelia_crocidurae_str_Achema_00643	Borrelia_miyamotoi_LB_2001_00617	Borrelia_bavariensis_Pbi_00615	Borrelia_garinii_00237		Borrelia_bissetti_DN127_00609	Borrelia_burgdorferi_B31_00617	Borrelia_valaisiana_Tom4006_00609	Borrelia_chilensis_00608
group_1756	hypothetical protein	NewBorrelia_00510	Borrelia_turcica_IST7_00354	Candidatus_Borrelia_tachyglossi_00354	Borrelia_parkeri_HR1_00346	Borrelia_turicatae_91E135_00343	Borrelia_coriaceae_Co53_00362	Borrelia_hermsii_HS1_00342	Borrelia_anserina_Es_00337	Borrelia_duttonii_Ly_00353	Borrelia_recurrentis_A1_00368	Borrelia_crocidurae_str_Achema_00361	Borrelia_miyamotoi_LB_2001_00350	Borrelia_bavariensis_Pbi_00341	Borrelia_garinii_00510		Borrelia_bissetti_DN127_00339	Borrelia_burgdorferi_B31_00342	Borrelia_valaisiana_Tom4006_00340	Borrelia_chilensis_00339
yloA	hypothetical protein		Borrelia_turcica_IST7_00355	Candidatus_Borrelia_tachyglossi_00355	Borrelia_parkeri_HR1_00347	Borrelia_turicatae_91E135_00344	Borrelia_coriaceae_Co53_00363	Borrelia_hermsii_HS1_00343	Borrelia_anserina_Es_00338	Borrelia_duttonii_Ly_00354	Borrelia_recurrentis_A1_00369	Borrelia_crocidurae_str_Achema_00363	Borrelia_miyamotoi_LB_2001_00351	Borrelia_bavariensis_Pbi_00342	Borrelia_garinii_00509	Borrelia_afzelii_HLJ01_00372	Borrelia_bissetti_DN127_00340	Borrelia_burgdorferi_B31_00343	Borrelia_valaisiana_Tom4006_00341	Borrelia_chilensis_00340
group_1769	hypothetical protein		Borrelia_turcica_IST7_00445	Candidatus_Borrelia_tachyglossi_00444	Borrelia_parkeri_HR1_00430	Borrelia_turicatae_91E135_00428	Borrelia_coriaceae_Co53_00452	Borrelia_hermsii_HS1_00428	Borrelia_anserina_Es_00425	Borrelia_duttonii_Ly_00435	Borrelia_recurrentis_A1_00450	Borrelia_crocidurae_str_Achema_00448	Borrelia_miyamotoi_LB_2001_00438	Borrelia_bavariensis_Pbi_00431	Borrelia_garinii_00421	Borrelia_afzelii_HLJ01_00462	Borrelia_bissetti_DN127_00426	Borrelia_burgdorferi_B31_00430	Borrelia_valaisiana_Tom4006_00425	Borrelia_chilensis_00424
metG	Methionine--tRNA ligase	NewBorrelia_00269	Borrelia_turcica_IST7_00609	Candidatus_Borrelia_tachyglossi_00612		Borrelia_turicatae_91E135_00589	Borrelia_coriaceae_Co53_00622	Borrelia_hermsii_HS1_00590	Borrelia_anserina_Es_00583	Borrelia_duttonii_Ly_00595	Borrelia_recurrentis_A1_00610	Borrelia_crocidurae_str_Achema_00614	Borrelia_miyamotoi_LB_2001_00591	Borrelia_bavariensis_Pbi_00587	Borrelia_garinii_00265	Borrelia_afzelii_HLJ01_00631	Borrelia_bissetti_DN127_00581	Borrelia_burgdorferi_B31_00589	Borrelia_valaisiana_Tom4006_00581	Borrelia_chilensis_00580
group_1806	hypothetical protein	NewBorrelia_00241	Borrelia_turcica_IST7_00638	Candidatus_Borrelia_tachyglossi_00640	Borrelia_parkeri_HR1_00620	Borrelia_turicatae_91E135_00617	Borrelia_coriaceae_Co53_00653	Borrelia_hermsii_HS1_00619	Borrelia_anserina_Es_00611	Borrelia_duttonii_Ly_00623		Borrelia_crocidurae_str_Achema_00645	Borrelia_miyamotoi_LB_2001_00619	Borrelia_bavariensis_Pbi_00617	Borrelia_garinii_00235	Borrelia_afzelii_HLJ01_00662	Borrelia_bissetti_DN127_00611	Borrelia_burgdorferi_B31_00619	Borrelia_valaisiana_Tom4006_00611	Borrelia_chilensis_00610
thrS	Threonine--tRNA ligase	NewBorrelia_00135	Borrelia_turcica_IST7_00748	Candidatus_Borrelia_tachyglossi_00754	Borrelia_parkeri_HR1_00731	Borrelia_turicatae_91E135_00729		Borrelia_hermsii_HS1_00729	Borrelia_anserina_Es_00718	Borrelia_duttonii_Ly_00731	Borrelia_recurrentis_A1_00744	Borrelia_crocidurae_str_Achema_00761	Borrelia_miyamotoi_LB_2001_00730	Borrelia_bavariensis_Pbi_00726	Borrelia_garinii_00126	Borrelia_afzelii_HLJ01_00777	Borrelia_bissetti_DN127_00721	Borrelia_burgdorferi_B31_00729	Borrelia_valaisiana_Tom4006_00720	Borrelia_chilensis_00719
group_1836	hypothetical protein		Borrelia_turcica_IST7_00834	Candidatus_Borrelia_tachyglossi_00841	Borrelia_parkeri_HR1_00816	Borrelia_turicatae_91E135_00813	Borrelia_coriaceae_Co53_00862	Borrelia_hermsii_HS1_00813	Borrelia_anserina_Es_00802	Borrelia_duttonii_Ly_00815	Borrelia_recurrentis_A1_00829	Borrelia_crocidurae_str_Achema_00846	Borrelia_miyamotoi_LB_2001_00814	Borrelia_bavariensis_Pbi_00808	Borrelia_garinii_00046	Borrelia_afzelii_HLJ01_00860	Borrelia_bissetti_DN127_00800	Borrelia_burgdorferi_B31_00809	Borrelia_valaisiana_Tom4006_00801	Borrelia_chilensis_00800
group_1896	hypothetical protein	NewBorrelia_00644	Borrelia_turcica_IST7_00213	Candidatus_Borrelia_tachyglossi_00213		Borrelia_turicatae_91E135_00204	Borrelia_coriaceae_Co53_00210	Borrelia_hermsii_HS1_00203	Borrelia_anserina_Es_00202	Borrelia_duttonii_Ly_00215	Borrelia_recurrentis_A1_00221	Borrelia_crocidurae_str_Achema_00214	Borrelia_miyamotoi_LB_2001_00213	Borrelia_bavariensis_Pbi_00206	Borrelia_garinii_00646	Borrelia_afzelii_HLJ01_00217	Borrelia_bissetti_DN127_00205	Borrelia_burgdorferi_B31_00207	Borrelia_valaisiana_Tom4006_00203	Borrelia_chilensis_00203
group_1898	hypothetical protein	NewBorrelia_00638	Borrelia_turcica_IST7_00219	Candidatus_Borrelia_tachyglossi_00219	Borrelia_parkeri_HR1_00213	Borrelia_turicatae_91E135_00210	Borrelia_coriaceae_Co53_00218	Borrelia_hermsii_HS1_00209	Borrelia_anserina_Es_00209	Borrelia_duttonii_Ly_00221	Borrelia_recurrentis_A1_00227	Borrelia_crocidurae_str_Achema_00220	Borrelia_miyamotoi_LB_2001_00219		Borrelia_garinii_00640	Borrelia_afzelii_HLJ01_00224	Borrelia_bissetti_DN127_00211	Borrelia_burgdorferi_B31_00213	Borrelia_valaisiana_Tom4006_00209	Borrelia_chilensis_00209
dus_1	tRNA-dihydrouridine(20/20a) synthase	NewBorrelia_00627	Borrelia_turcica_IST7_00230	Candidatus_Borrelia_tachyglossi_00230	Borrelia_parkeri_HR1_00224	Borrelia_turicatae_91E135_00221	Borrelia_coriaceae_Co53_00230	Borrelia_hermsii_HS1_00220	Borrelia_anserina_Es_00220	Borrelia_duttonii_Ly_00232	Borrelia_recurrentis_A1_00238	Borrelia_crocidurae_str_Achema_00231		Borrelia_bavariensis_Pbi_00223	Borrelia_garinii_00628	Borrelia_afzelii_HLJ01_00237	Borrelia_bissetti_DN127_00222	Borrelia_burgdorferi_B31_00225	Borrelia_valaisiana_Tom4006_00221	Borrelia_chilensis_00220
sdsA	hypothetical protein		Borrelia_turcica_IST7_00323	Candidatus_Borrelia_tachyglossi_00323	Borrelia_parkeri_HR1_00317	Borrelia_turicatae_91E135_00314	Borrelia_coriaceae_Co53_00328	Borrelia_hermsii_HS1_00313	Borrelia_anserina_Es_00308	Borrelia_duttonii_Ly_00325	Borrelia_recurrentis_A1_00339	Borrelia_crocidurae_str_Achema_00332	Borrelia_miyamotoi_LB_2001_00322	Borrelia_bavariensis_Pbi_00312	Borrelia_garinii_00539	Borrelia_afzelii_HLJ01_00334	Borrelia_bissetti_DN127_00310	Borrelia_burgdorferi_B31_00313	Borrelia_valaisiana_Tom4006_00310	Borrelia_chilensis_00310
group_1927	hypothetical protein	NewBorrelia_00532	Borrelia_turcica_IST7_00330	Candidatus_Borrelia_tachyglossi_00330	Borrelia_parkeri_HR1_00323	Borrelia_turicatae_91E135_00320	Borrelia_coriaceae_Co53_00336	Borrelia_hermsii_HS1_00319	Borrelia_anserina_Es_00314	Borrelia_duttonii_Ly_00331	Borrelia_recurrentis_A1_00345	Borrelia_crocidurae_str_Achema_00338	Borrelia_miyamotoi_LB_2001_00328	Borrelia_bavariensis_Pbi_00318	Borrelia_garinii_00533		Borrelia_bissetti_DN127_00316	Borrelia_burgdorferi_B31_00319	Borrelia_valaisiana_Tom4006_00316	Borrelia_chilensis_00316
[truncated: 3,546 more rows]
