# Supplementary material for: A novel Borrelia species, intermediate between Lyme disease and relapsing fever groups, in neotropical passerine-associated ticks
Source: Sci Rep. 2020 Jun 30;10:10596. doi: 10.1038/s41598-020-66828-7 (PMC7327063; doi:10.1038/s41598-020-66828-7)
Supplement: Supplementary file 6 — Table S5. [file 41598_2020_66828_MOESM6_ESM.xlsx]

## Sheet: Feuil1
Genes	Hypothetical product	Gene position on the Borrelia A-FGy1 chromosome	Primers (5'-3')				Tm	Fragment size				References
16S rRNA	Small ribosomal subunit	446626-448167	Borr16SF1-	CGAAGAGTTTGATCCTGGCTTAG			54°C	Semi-nested PCR assay:				This study
			Borr16SR1-	CGTGAYTCAGCGTCAGTCTTGACC				1st round PCR: Borr16SF1/Borr16SR2: 1506bp
			Borr16SR2-	CAGTACGGCTACCTTGTTACGAC				2nd round PCR: Borr16SF1/Borr16SR1: 757bp
gyrB	DNA gyrase subunit B	456171-458075	BorrgyrBF1-	ATGARTTATGTTGCTAGTAA			48°C	Semi-nested PCR assay:				This study
			BorrgyrBR1-	CTCTCHGAYTCTCTTGCTT				1st round PCR: BorrgyrBF1/BorrgyrBR2: 1208bp
			BorrgyrBR2-	CCAGCAGAATCWCCTTCTACAAT				2nd round PCR: BorrgyrBF1/BorrgyrBR1: 1172bp
glpQ	Glycerophosphodiester phosphodiesterase	249407-250411	BorrglpQF1-	ATAGCTCAYAGAGGTGCHAG			48°C	Semi-nested PCR assay:				This study
			BorrglpQR1-	TTACATAWGAAGGYAATGC				1st round PCR: BorrglpQF1/BorrglpQR1: 808bp
			BorrglpQF2-	TATTTACCAGAACATACHTTAG				2nd round PCR: BorrglpQF2/BorrglpQR1:: 784bp
groEL	Chaperone protein GROEL	694274-695914	BorrgroELF1-	GATGCTCTTGCTGCDCTTGTT			50°C	Semi-nested PCR assay:				This study
			BorrgroELR2-	ACATCATTCCCATTCCWGGAT				1st round PCR: RatpAF1/RatpAR2: 624bp
			BorrgroELR1-	TCCCATTCCWGGATCCATAGG				2nd round PCR: RatpAF2/RatpAR2: 600bp
flaB	Flagellin B	145704-146714	BorrflaBF1-	CTGATGATGCTGCTGGNATGG			54°C	Nested PCR assay:				This study
			BorrflaBR2-	TGTGCACCATCTTGCTGCTGAG				1st round PCR: BorrflaBF1/BorrflaBR2: 545bp
			BorrflaBR1-	CGCTTGAGCTGGTGATTCTGCTA				2nd round PCR: BorrflaBF1/BorrflaBR1: 518bp
